# Supplementary material for: Heterospecific Neighbor Plants Impact Root Microbiome Diversity and Molecular Function of Root Fungi
Source: Front Microbiol. 2021 Nov 4;12:680267. doi: 10.3389/fmicb.2021.680267 (PMC8601753; doi:10.3389/fmicb.2021.680267)
Supplement: Supplementary file 2 [file Table_1.XLSX]

## Sheet: Dataset legend
Dataset 1. The summary of reads and % reads of individual root samples that were mapped to fungal rRNA D1/D2, bacterial 16S, Pine transcriptomes, Populus genomes, FunGene_P.taeda and FunGene_P.tri
Dataset S2a. Relative aboundance of fungal taxa for an individual root sample.
	The numbers indicate the percent for the ratio of the D1D2 reads that were blasted to an fungal taxa to the total D1D2 reads extracted from an individual root sample.
	Only the data that >1% reads in at least on sample were shown. The workflow for D1D2 data assembly was shown in Fig S2. and SI text A2
Dataset S2b.	Using data from Dataset 2A, Wald tests were applied to identify the fungal taxa with significant differential abundance in associated with plant partners
Dataset S2c. Relative aboundance of bacterial taxa for an individual root sample.
	The numbers indicate the percent for the ratio of the 16S reads that were blasted to a bacterial taxa to the total 16S reads extracted from an individual root sample.
	Only the data that >0.5% reads in at least on sample were renormalized to 100% and shown. The workflow for 16S data assembly was shown in Fig S2. and SI text A2
Dataset S2d.	Using data from Dataset 2AC Wald tests were applied to identify the bacterial taxa with significant differential abundance in associated with plant partners
Dataset S3. The fungal genes that are significantly expressed in response to the conspecific and heterospecific neighbors (FDR<=0.05, >2-fold changes
	The data were used to generate the main Figure 4 and 5, 6 and 7 including
	Dataset_3a for Figure 5A-7A
	Dataset_3a1: The transporter genes from Dataset_3A that were assigned to Suillus and Rhizopogon
	Dataset_3b for Figure 5B-7B
	Dataset_3c for Figure 5C -7C
	Dataset_3d for Figure 5D-7D
	Due to the size of the data, only the data with significantly changes across the paired comparative metatranscriptomics were listed in the Dataset 3
Dataset S4. The numbers and relative % of molecular function of the genes that were highly expressed in response to cospecific and heterospecific neighbors
	The count of gene fuction were summarized according to Dataset 3.

## Sheet: Dataset_S1_summary
ID	tissue type	combination	#PE_read_total	Ptri_210_v3_genome_intron20 (Tophat mapping)		P.taeda transcriptome reference1 (mapto NCBI P.taeda ref 328662;Bowtie)	P.taeda transcriptome ref2 (the unmapped ones mapto in-house denove-P.taeda seedling control mix, Ptmix nonrepreat63886;Bowtie)	P.taeda transcriptome (combined ref1 and 2)		fungal D1D2 (mapto database 29,342)		bacteria 16S (mapto RDP database); omit chloroplast dataset		fungal-to-bacteria ratio	fungal genes_Pine associated, FunGene_P.taeda (maptoTriA155286)		fungal genes_populus associated, FunGene_P.tri (mapto TriBa_481969)		sum of collum P and R	sum of collumns Q and S
				reads	%read	read_a	read_b	read a+b	%read	read	%read	read	%read		read	%read	read	%read	read	%read
S12_1	root tips	P.tri(P.trixP.tri)	31955408	19852696	62.1262	N/A	N/A	N/A	N/A	59032	0.184732	142906	0.447204	0.413083	50016	0.156518	1344736	4.20816	1394752	4.36468
S12_2	root tips	P.tri(P.trixP.tri)	53411692	32916521	61.6279	N/A	N/A	N/A	N/A	2714	0.00508128	3036	0.00568415	0.893939	198664	0.371949	2779714	5.20432	2978378	5.57627
S12_3	root tips	P.tri(P.trixP.tri)	39189108	22045486	56.2541	N/A	N/A	N/A	N/A	6962	0.0177651	6252	0.0159534	1.11356	142108	0.362621	2088324	5.32884	2230432	5.69146
S12_4	root tips	P.tri(P.trixP.tri)	24863828	14102335	56.7183	N/A	N/A	N/A	N/A	3236	0.0130149	5132	0.0206404	0.630553	38598	0.155238	1019564	4.10059	1058162	4.25583
S13_4	root tips	P.tri(P.trixP.taeda)	98024740	48295560	49.2687	N/A	N/A	N/A	N/A	267504	0.272894	140874	0.143713	1.89889	706704	0.720945	5713524	5.82866	6420228	6.5496
S13_5	root tips	P.tri(P.trixP.taeda)	36811778	14189246	38.5454	N/A	N/A	N/A	N/A	367524	0.998387	167060	0.453822	2.19995	412488	1.12053	2451436	6.65938	2863924	7.77991
S13_6	root tips	P.tri(P.trixP.taeda)	40366816	20693958	51.2648	N/A	N/A	N/A	N/A	9700	0.0240296	4784	0.0118513	2.02759	231364	0.573154	2497546	6.18713	2728910	6.76028
S13_7	root tips	P.tri(P.trixP.taeda)	37935182	13959088	36.7972	N/A	N/A	N/A	N/A	4612	0.0121576	5926	0.0156214	0.778265	1245470	3.28315	6073432	16.01	7318902	19.2932
S13_8	root tips	P.taeda(P.trixP.taeda)	34121258	N/A	N/A	4185000	753338	4938338	14.4729	5554	0.0162772	1274	0.00373374	4.3595	3547480	10.3967	5207504	15.2618	8754984	25.6584
S13_9	root tips	P.taeda(P.trixP.taeda)	37857814	N/A	N/A	3934496	612254	4546750	12.0101	33520	0.0885418	12082	0.0319142	2.77438	3589492	9.48151	5689956	15.0298	9279448	24.5113
S13_10	root tips	P.taeda(P.trixP.taeda)	39940312	N/A	N/A	6653308	1365618	8018926	20.0773	13354	0.0334349	3356	0.00840254	3.97914	5734044	14.3565	2501190	6.26232	8235234	20.6189
S13_11	root tips	P.taeda(P.trixP.taeda)	37026208	N/A	N/A	5291654	911900	6203554	16.7545	11546	0.0311833	2836	0.00765944	4.07123	3784946	10.2223	7069138	19.0923	10854084	29.3146
S14_4	root tips	P.taeda(P.taedaxP.taeda)	29340866	N/A	N/A	5843014	854996	6698010	22.8283	7528	0.025657	669284	2.28106	0.0112478	3570902	12.1704	3695070	12.5936	7265972	24.764
S14_5	root tips	P.taeda(P.taedaxP.taeda)	26702632	N/A	N/A	6631206	1041260	7672466	28.733	10598	0.039689	828982	3.1045	0.0127844	3272438	12.2551	1793928	6.71817	5066366	18.9733
S14_6	root tips	P.taeda(P.taedaxP.taeda)	25202014	N/A	N/A	3738114	3359502	7097616	28.1629	5772	0.0229029	166422	0.660352	0.0346829	3926518	15.5802	3278778	13.01	7205296	28.5902
																			0	0
Average of P.tri(P.trixP.tri)			37355009	2.22293e+07	59.1816	#DIV/0!	#DIV/0!	#DIV/0!	#DIV/0!	17986	0.0551484	39331.5	0.122371	0.762785	107346	0.261581	1.80808e+06	4.71048	1915431	4.97206
Stdev of P.tri(P.trixP.tri)			6.09895e+06	3.93644e+06	1.56241	#DIV/0!	#DIV/0!	#DIV/0!	#DIV/0!	13714.6	0.0432738	34531.3	0.108323	0.152759	38254	0.0610582	393600	0.322817	431854	0.383875
Average of P.tri(P.trixP.taeda)			53284629	24284463	43.969	#DIV/0!	#DIV/0!	#DIV/0!	#DIV/0!	162335	0.326867	79661	0.156252	1.72617	649006	1.42445	4.18398e+06	8.6713	4832991	10.0957
Stedv of P.tri(P.trixP.taeda)			1.49318e+07	8.1545e+06	3.67611	#DIV/0!	#DIV/0!	#DIV/0!	#DIV/0!	91895.3	0.231769	43232.9	0.103816	0.321932	221635	0.630262	989752	2.45215	1.21139e+06	3.08241
Average of P.taeda(P.trixP.taeda)			37236398	#DIV/0!	#DIV/0!	5.01611e+06	910778	5926892	15.8287	15993.5	0.0423593	4887	0.0129275	3.79606	4.16399e+06	11.1143	5116947	13.9115	9.28094e+06	25.0258
Stedv of P.taeda(P.trixP.taeda)			1.20574e+06	#DIV/0!	#DIV/0!	620280	163499	781834	1.7158	6075.28	0.0158578	2438.79	0.00641123	0.350064	525902	1.09881	956982	2.71453	1.48288e+06	3.81334
Average of P.taeda(P.taedaxP.taeda)			2.70818e+07	#DIV/0!	#DIV/0!	5.40411e+06	1.75192e+06	7.15603e+06	26.5747	7966	0.0294163	554896	2.0153	0.0195717	3.58995e+06	13.3352	2922592	10.7739	6.51254e+06	24.1091
Stedv of P.taeda(P.taedaxP.taeda)			1.20973e+06	#DIV/0!	#DIV/0!	863515	805588	282813	1.88044	1410.25	0.0051975	199633	0.717967	0.00756861	189057	1.12274	576985	2.03143	766042	3.15417
Average for all samples			3.95166e+07	2.32569e+07	51.5753	5423113	923228	6.34634e+06	19.146	53943.7	0.11905	144014	0.480807	1.67992	2.03008e+06	6.08046	3.54692e+06	9.433	5.577e+06	15.5135
Stdev for all samples			4.58242e+06	3.07423e+06	2.4963	322301	245572	340016	1.68162	28311	0.0657184	66196.9	0.241409	0.393701	497955	1.55574	494486	1.3161	992441	2.87184
N/A= did not analysis

## Sheet: Dataset_S2a_fungalD1D2
Dataset S2a. Relative aboundance of fungal taxa for an individual root sample. The numbers indicate the percent for the ratio of the D1D2 reads that were blasted to an fungal taxa to the total D1D2 reads extracted from an individual root sample. Only the data that >1% reads in at least on sample were shown. The workflow for D1D2 data assembly was shown in SI text.
order	ref	group	S12_1%read	S12_2%read	S12_3%read	S12_4%read	S13_4%read	S13_5%read	S13_6%read	S13_7%read	S13_8%read	S13_9%read	S13_10%read	S13_11%read	S14_4%read	S14_5%read	S14_6%read
			P. tri (Ptri x Ptri)	P. tri (Ptri x Ptri)	P. tri (Ptri x Ptri)	P. tri (Ptri x Ptri)	P. tri (P. tri x P. taeda)	P. tri (P. tri x P. taeda)	P. tri (P. tri x P. taeda)	P. tri (P. tri x P. taeda)	P. taeda (P. tri x P. taeda)	P. taeda (P. tri x P. taeda)	P. taeda (P. tri x P. taeda)	P. taeda (P. tri x P. taeda)	P. taeda (P. taeda x P. taeda)	P. taeda (P. taeda x P. taeda)	P. taeda (P. taeda x P. taeda)
1	Claroideoglomus	AM	6.4059	22.634	2.94486	11.1919	1.54273	1.61996	5.13208	0.829138	0.141443	0.250591	0.313321	0.039374	0	0	0
2	Diversispora	AM	22.7491	2.90436	20.8647	11.1111	2.22184	1.1195	3.71321	0.0296121	0.0404122	0.116472	0.323428	0.00984349	0	0	0
3	Glomus	AM	10.8898	1.4021	9.62824	3.43434	1.42344	0.814404	3.65283	1.06603	0	0.109413	0.181928	0.019687	0.162426	0.0193761	0.319262
4	Acaulospora	AM	0	0.300451	0	1.53535	0	0.0152751	1.16226	0	0	0.0141178	0	0	0	0	0
5	Ambispora	AM	0	0	0	0	0.289535	0.0606984	0	0.177672	0	0.00705891	0	0	0	0	0
6	Otospora	AM	0.783577	0.500751	0.75188	2.42424	0.448592	0.0860229	0.166038	0.0592242	0	0.00352945	0.0202143	0.00984349	0	0	0
7	Septoglomus	AM	0.0105603	0.450676	0.0208855	0.040404	0.112459	0.137878	1.50943	0	0	0.0952952	0.0303214	0	0	0	0
8	Rhizophagus	AM	1.55237	0.300451	0	0	20.1643	4.35903	3.48679	18.0634	0.0404122	0.0211767	0.0606428	0.206713	0	0	0
9	Scutellospora	AM	0.64418	5.90886	0.250627	1.13131	0.0484629	1.51465	1.96226	0	0	0.12706	0.0202143	0	0	0	0
10	Suillus	EM	0	0	0	0	2.42965	9.43398	6.04528	9.74237	54.4352	49.5253	47.9887	53.5092	4.62913	0	9.11671
11	Rhizopogon	EM	0	0	0	0	3.78597	5.65138	2	5.56707	33.4209	32.0616	11.6838	39.2755	17.0818	0.0193761	66.8677
12	Peziza	EM	0.0232327	10.3155	3.94737	1.05051	0.00248527	4.53992	5.04151	2.33935	0	0.25765	12.5834	0.0885914	37.4932	52.2767	7.16566
13	Tuber	EM	0.26612	1.05158	3.82206	8.24242	0.0285807	2.92277	11.5774	0.473793	0.181855	0.0247062	6.16535	0.895757	27.1251	38.3453	1.13515
14	Hebeloma	EM	0.0570258	1.8027	0.981621	2.74747	5.10475	12.2157	2.41509	0.14806	0.0606183	6.72361	0.0808571	0.0295305	0	0	0
15	Hyaloscypha	EM	4.08262	12.1683	36.5915	10.9899	15.003	15.3784	18.4	28.7237	0.788038	1.37296	0.343643	1.54543	0.0270709	0	0
16	Hymenogaster	EM	0.187974	3.95593	2.33918	7.11111	21.0708	7.64961	8.28679	0.236897	0.0606183	0.0176473	0.283	0.0787479	0	0	0
17	Marcelleina	EM	0	0.10015	0.0417711	0.242424	9.86716	0.761745	0	0	7.63791	0.51883	0.0202143	0	0.974553	0.755668	1.348
18	Thelephoraceae	EM	1.1553	2.90436	0.208855	7.75758	0.0900912	3.89756	0.166038	0	0	0	0	0.00984349	0	1.60064	0.0354736
19	Alpova	EM	0	0	0	0	0.0354152	0.256059	0.0150943	0.236897	1.37401	1.17884	0.49525	1.48637	0.108284	0	0.603051
20	Tomentella	EM	0.359051	0.500751	0.0835422	2.10101	0.0354152	1.09297	0.0150943	0	0	0.0176473	0	0.00984349	0.0541419	0.600659	0.0709471
21	Terfezia	EM	0.0253448	5.40811	1.98413	0.444444	0.00186396	2.66912	2.9434	1.77672	0	0.169414	7.70164	0.0590609	0	0	0
22	Gomphidius	EM	0	0	0	0	0	0	0	0	0.0202061	0.0105884	6.70103	0	0	0	0.106421
23	Tylopilus	EM	0	0	0	0	0	0	0	0	0	0	0	0	1.51597	0	1.95105
24	Zangia	EM	0	0	0	0	0	0	0	0	0	0	0	0	0.460206	0	1.27705
25	Sarcosphaera	EM_possibily	0.0063362	1.65248	0.522139	0.282828	0.210627	0.615425	0.709434	0.236897	0.121237	0.0705891	1.53628	0.019687	0	0	0
26	Tetracladium	endophyte	0.658965	0.701052	1.39933	0.727273	0.844372	0.822041	0.950943	1.4806	0.0404122	0.0847069	0.0303214	0.0787479	0	0	0
27	Cudoniella	endophyte/EM	1.0159	0.600901	1.21136	0.40404	0.556702	0.605376	0.422642	1.18448	0.101031	0.0247062	0.0303214	0.019687	0	0	0
28	Phialophora	endophyte/EM	0.770904	0	0	0.0808081	0.0484629	0.0952683	0	1.09565	0	0.0282356	0	0	0	0	0
29	Leptosphaeria	pathogen	0.0337931	2.85428	2.29741	6.18182	1.47439	0.54307	2.55094	0.414569	0.0404122	1.07648	0.0404285	0.0590609	0	0	0
30	Godronia	pathogen	3.86719	0.701052	0.438596	0.565657	1.05251	0.843346	0.467925	0.681078	0	0	0.0303214	0.0295305	0	0	0
31	Nectria	pathogen (Sap)	7.31831	0.400601	0.0626566	0.161616	0.775406	0.423683	0.483019	2.39858	0.101031	0.109413	0.0606428	0.137809	0	0	0
32	Chalara	pathogen/Endophye	0.403405	1.30195	2.42272	0.888889	0.522529	0.959517	0.920755	1.80634	0.141443	0.0670596	0.0404285	0.0492174	0	0	0
33	Rhytidhysteron	pathogen	1.82271	1.95293	0.355054	1.49495	0.157815	0.859023	1.79623	0.355345	0.0606183	0.162355	0.0303214	0.157496	0	0	0
34	Neonectria	pathogen/endophyte	5.69835	0	0.18797	0.242424	0.676616	0.340876	0.196226	1.89517	0.0404122	0.13059	0.0404285	0.177183	0.541419	0.44565	0.212841
35	Sporisorium	pathogen	0	0	0	0	0	0	0	0	0	0	0	0	2.05739	1.06568	0
36	Flagelloscypha	Sap_unknown	8.87068	0.10015	0	0.0808081	0.117429	1.63685	3.63774	9.09091	0.0404122	0.0494123	0.707499	0.039374	0	0	0
37	Pleurotus	Sap	0.0337931	1.55233	0.271512	2.14141	3.26068	1.99702	1.53962	0.0592242	0	0.631772	0.0101071	0	0.0541419	0.0775044	0.0354736
38	Flammula	Sap	0.0232327	0.600901	0.208855	0.686869	2.36847	0.883945	0.8	0.0592242	0	0	0.0404285	0	0	0	0
39	Tricladium	Sap	4.59163	0.450676	0.37594	1.05051	1.34391	0.963939	0.633962	1.2141	0	0.00705891	0.0707499	0	0	0	0
40	Glonium	Sap	6.65723	6.81022	1.02339	5.9798	0.472824	2.46733	7.4566	1.27332	0.161649	0.614125	0.232464	0.915444	0	0.0775044	0.354736
41	Hypholoma	Sap	0.00211207	0.10015	0.167084	1.0101	0.0540547	1.74498	0.120755	0	0	0.822363	0	0	0	0	0
42	Galerina	Sap	0.00211207	0	0.0208855	0.20202	0.0335512	1.34742	0	0	0	0.663537	0	0.00984349	0	0	0
43	Phomopsis	Sap	0.967326	0	0.0626566	1.09091	0.0285807	1.03549	0.181132	2.07285	0	0	0	0	0	0	0
44	Cladosporium	Sap/endophyte/pathogen	0	0	0	0	0	0	0	0	0	0	0	0	2.16567	1.27882	1.56084

## Sheet: Dataset_S2b
	P-value (Font in blue, P<0.05)
				t.test												PERMANOVA
				A_vs_B: Orange boxes, significantly higher in "A"; Blue boxes, significantly higher in "B"												A_vs_B: Orange boxes, significantly higher in "A"; Blue boxes, significantly higher in "B"
		Paired comparison order		1	2	3	4	5	6							1	2	3	4	5	6
				P.tri(P.trixP.tri)_vs_P.tri(P.trixP.taeda)	P.tri(P.trixP.tri)_vs_P.taeda(P.trixP.taeda)	P.tri(P.trixP.tri)_vs_P.taeda(P.taedaxP.taeda)	P.tri(P.trixP.taeda)_vs_P.taeda(P.trixP.taeda)	P.tri(P.trixP.taeda)_vs_P.taeda(P.teadaxP.taeda)	P.taeda(P.trixP.taeda)_vs_P.taeda(P.taedaxP.taeda)							P.tri(P.trixP.tri)_vs_P.tri(P.trixP.taeda)	P.tri(P.trixP.tri)_vs_P.taeda(P.trixP.taeda)	P.tri(P.trixP.tri)_vs_P.taeda(P.taedaxP.taeda)	P.tri(P.trixP.taeda)_vs_P.taeda(P.trixP.taeda)	P.tri(P.trixP.taeda)_vs_P.taeda(P.teadaxP.taeda)	P.taeda(P.trixP.taeda)_vs_P.taeda(P.taedaxP.taeda)
order	ecological groups (predicted)	Taxa	Color Key (Figure 3A)									ref	group	group5
1	AM	Claroideoglomus		0.0472653	0.0109367	0.00946647	0.0359869	0.0249948	0.0482969		1	Claroideoglomus	AM	AM	1	0.065	0.033	0.029	0.028	0.023	0.03
2	AM	Diversispora		0.0220366	0.00933822	0.00897213	0.0984436	0.0746606	0.166919		2	Diversispora	AM	AM	2	0.088	0.027	0.026	0.156	0.035	0.026
3	AM	Glomus		0.106085	0.0191658	0.0202043	0.0237136	0.0269113	0.428693		3	Glomus	AM	AM	3	0.097	0.028	0.024	0.025	0.032	0.874
4	AM	Acaulospora		0.739272	0.272065	0.26752	0.387769	0.380308	0.391002		4	Acaulospora	AM	AM	4	1	0.446	0.432	0.708	0.421	1
5	AM	Ambispora		0.124596	0.391002	NA	0.128303	0.124596	0.391002		5	Ambispora	AM	AM	5	0.157	1	NA	0.16	0.145	1
6	AM	Otospora		0.0564925	0.0331877	0.0322103	0.113133	0.101768	0.153827		6	Otospora	AM	AM	6	0.018	0.03	0.031	0.025	0.026	0.135
7	AM	Septoglomus		0.480863	0.430197	0.294317	0.310426	0.266621	0.253677		7	Septoglomus	AM	AM	7	0.288	0.35	0.026	0.584	0.152	0.451
8	AM	Rhizophagus		0.00932446	0.389762	0.268167	0.0119306	0.0112047	0.135141		8	Rhizophagus	AM	AM	8	0.024	0.025	0.437	0.029	0.025	0.035
9	AM	Scutellospora		0.50182	0.117696	0.108259	0.191461	0.169327	0.309832		9	Scutellospora	AM	AM	9	0.726	0.055	0.034	0.465	0.129	0.417
10	EM	Suillus		0.00504031	9.30507e-07	0.191957	0.00468145	0.468838	0.06386		10	Suillus	EM	EM	10	0.022	0.023	0.137	0.032	0.572	0.021
11	EM	Rhizopogon		0.00328153	0.00107109	0.195105	0.00251549	0.600494	0.52934		11	Rhizopogon	EM	EM	11	0.025	0.035	0.031	0.034	0.034	0.418
12	EM	Peziza		0.986485	0.593848	0.0509284	0.575476	0.0456767	0.0327877		12	Peziza	EM	EM	12	0.831	0.545	0.164	0.171	0.1	0.15
13	EM	Tuber		0.883765	0.465481	0.265723	0.616348	0.244469	0.163754		13	Tuber	EM	EM	13	0.975	0.697	0.292	1	0.486	0.293
14	EM	Hebeloma		0.308933	0.714816	0.0657409	0.261716	0.0680662	0.347654		14	Hebeloma	EM	EM	14	0.583	0.224	0.03	0.249	0.03	0.036
15	EM	Hyaloscypha		0.409597	0.0135957	0.00817062	2.87727e-05	0.000235041	0.0200343		15	Hyaloscypha	EM	EM	15	0.345	0.036	0.025	0.035	0.021	0.024
16	EM	Hymenogaster		0.410301	0.0632785	0.0529309	0.0573676	0.05088	0.144406		16	Hymenogaster	EM	EM	16	0.457	0.091	0.028	0.087	0.026	0.022
17	EM	Marcelleina		0.334112	0.354174	0.0064049	0.910436	0.949595	0.928429		17	Marcelleina	EM	EM	17	0.226	0.595	0.023	0.818	0.263	0.113
18	EM	Thelephoraceae		0.286329	0.0772778	0.193218	0.31582	0.806336	0.404851		18	Thelephoraceae	EM	EM	18	0.424	0.029	0.521	0.244	0.879	0.347
19	EM	Alpova		0.119077	0.00774079	0.312981	0.00700044	0.68859	0.0379539		19	Alpova	EM	EM	19	0.036	0.028	0.15	0.028	0.575	0.083
20	EM	Tomentella		0.367478	0.128146	0.336759	0.369573	0.999544	0.29816		20	Tomentella	EM	EM	20	0.287	0.034	0.403	0.764	0.589	0.145
21	EM	Pezizaceae (Terfeziaceae?)		0.87057	0.729025	0.13221	0.613886	0.0615475	0.339165		21	Terfezia	EM	EM	21	0.699	0.706	0.036	0.152	0.027	0.158
22	EM	Gomphidius		NA	0.38281	0.42265	0.38281	0.42265	0.410976		22	Gomphidius	EM	EM	22	NA	0.141	0.452	0.145	0.417	0.408
23	EM	Tylopilus		NA	NA	0.186075	NA	0.186075	0.186075		23	Tylopilus	EM	EM	23	NA	NA	0.153	NA	0.141	0.152
24	EM	Zangia		NA	NA	0.23419	NA	0.23419	0.23419		24	Zangia	EM	EM	24	NA	NA	0.159	NA	0.152	0.145
25	EM_possibily	Sarcosphaera		0.808939	0.679936	0.1387	0.775035	0.0284041	0.282392		25	Sarcosphaera	EM	EM	25	0.7	0.573	0.032	0.137	0.035	0.024
26	endophyte	Tetracladium		0.494372	0.00700265	0.00586393	0.00245449	0.00233656	0.0216601		26	Tetracladium	endophyte	endophyte	26	0.478	0.029	0.026	0.015	0.034	0.028
27	endophyte/EM	Cudoniella		0.664817	0.0129992	0.0116339	0.0133264	0.0118513	0.0997345		27	Cudoniella	endophyte/EM	endophyte	27	0.546	0.025	0.037	0.025	0.035	0.032
28	endophyte/EM	Phialophora		0.805733	0.341261	0.323279	0.310107	0.297195	0.391002		28	Phialophora	endophyte/EM	endophyte	28	1	0.711	0.433	0.243	0.149	1
29	pathogen	Leptosphaeria		0.427754	0.10357	0.0672549	0.108833	0.0413184	0.295038		29	Leptosphaeria	pathogen	pathogen	29	0.183	0.101	0.03	0.14	0.027	0.032
30	pathogen	Godronia		0.594026	0.0870184	0.0832354	0.00428788	0.00429451	0.181744		30	Godronia	pathogen	pathogen	30	0.937	0.034	0.035	0.027	0.031	0.431
31	pathogen (Sap)	Nectria		0.956933	0.327099	0.264928	0.0749493	0.0509904	0.00684323		31	Nectria	pathogen	pathogen	31	0.284	0.216	0.027	0.026	0.027	0.024
32	pathogen/Endophye	Chalara		0.783103	0.0338103	0.0268701	0.0145765	0.011821	0.0428583		32	Chalara	pathogen/endophyte	pathogen	32	0.795	0.026	0.028	0.036	0.035	0.031
33	pathogen	Rhytidhysteron		0.287448	0.0246627	0.0190377	0.113695	0.0739971	0.0513451		33	Rhytidhysteron	pathogen	pathogen	33	0.297	0.028	0.026	0.053	0.024	0.028
34	pathogen/endophyte	Neonectria		0.908122	0.359203	0.628102	0.119556	0.43665	0.0608021		34	Neonectria	pathogen/endophyte	pathogen	34	0.418	0.067	0.325	0.029	0.775	0.048
35	pathogen	Sporisorium		NA	NA	0.201377	NA	0.201377	0.201377		35	Sporisorium	pathogen	pathogen	35	NA	NA	0.16	NA	0.146	0.138
36	Sap_unknown	Flagelloscypha		0.429752	0.48376	0.350682	0.101874	0.0766686	0.272151		36	Flagelloscypha	Sap	Sap	36	0.263	0.317	0.141	0.061	0.028	0.027
37	Sap	Pleurotus		0.487421	0.186714	0.139663	0.0767938	0.0674434	0.601902		37	Pleurotus	Sap	Sap	37	0.849	0.343	0.108	0.047	0.113	0.093
38	Sap	Flammula		0.284612	0.0898226	0.0838861	0.0806584	0.0779233	0.391002		38	Flammula	Sap	Sap	38	0.582	0.061	0.04	0.024	0.029	1
39	Sap	Tricladium		0.826106	0.100219	0.0952715	0.00257165	0.00307374	0.33837		39	Tricladium	Sap	Sap	39	0.503	0.027	0.024	0.028	0.041	0.425
40	Sap	Glonium		0.32066	0.0219095	0.0142657	0.126625	0.0679727	0.158922		40	Glonium	Sap	Sap	40	0.481	0.03	0.047	0.083	0.119	0.359
41	Sap	Hypholoma		0.851013	0.70063	0.226799	0.631934	0.307326	0.391002		41	Hypholoma	Sap	Sap	41	0.835	0.115	0.03	0.386	0.15	1
42	Sap	Galerina		0.483455	0.593916	0.327977	0.724045	0.370242	0.380529		42	Galerina	Sap	Sap	42	0.813	0.921	0.121	1	0.435	0.444
43	Sap	Phomopsis		0.681567	0.156694	0.156694	0.138373	0.138373	NA		43	Phomopsis	Sap	Sap	43	0.981	0.154	0.134	0.035	0.027	NA
44	Sap/endophyte/pathogen	Cladosporium		NA	NA	0.00965359	NA	0.00965359	0.00965359		44	Cladosporium	Sap/endophyte/pathogen	Sap	44	NA	NA	0.026	NA	0.023	0.03

## Sheet: Dataset_S2c_bacteria 16S
Dataset 3B. Relative aboundance of bacterial taxa for an individual root sample. The numbers indicate the percent for the ratio of the 16S reads that were blasted to a bacterial taxa to the total 16S reads extracted from an individual root sample. Only the data that >0.5% reads in at least on sample were renormalized to 100% and shown. The workflow for 16S data assembly was shown in SI text.
Order	Bacteria_Order	Row Labels	Sum of S12_1_%read	Sum of S12_2_%read	Sum of S12_3_%read	Sum of S12_4_%read	Sum of S13_4_%read	Sum of S13_5_%read	Sum of S13_6_%read	Sum of S13_7_%read	Sum of S13_8_%read	Sum of S13_9_%read	Sum of S13_10_%read	Sum of S13_11_%read	Sum of S14_4_%read	Sum of S14_5_%read	Sum of S14_6_%read
			P. tri (Ptri x Ptri)	P. tri (Ptri x Ptri)	P. tri (Ptri x Ptri)	P. tri (Ptri x Ptri)	P. tri (P. tri x P. taeda)	P. tri (P. tri x P. taeda)	P. tri (P. tri x P. taeda)	P. tri (P. tri x P. taeda)	P. taeda (P. tri x P. taeda)	P. taeda (P. tri x P. taeda)	P. taeda (P. tri x P. taeda)	P. taeda (P. tri x P. taeda)	P. taeda (P. taeda x P. taeda)	P. taeda (P. taeda x P. taeda)	P. taeda (P. taeda x P. taeda)
1	Actinomycetales	Micromonosporaceae	26.1455	15.8754	27.585	35.8426	20.3601	26.7284	20.5621	26.1103	3.51759	6.12282	7.8534	7.95455	39.5413	38.2468	37.3755
2	Actinomycetales	Streptomycetaceae	14.042	1.70623	2.068	2.22412	3.67006	3.87472	2.29508	3.61748	1.00503	2.35909	2.22513	6.81818	0.558043	0.753833	0.740363
3	Actinomycetales	Microbacteriaceae	3.38117	0.667656	1.33193	1.41146	2.04896	1.69818	0.608899	4.47708	0.502513	1.17054	0.26178	3.93939	0.0858527	0.0560281	0.0510595
4	Actinomycetales	Nocardioidaceae	0.880705	1.03858	1.19173	1.36869	0.709605	1.14807	1.73302	1.18195	0.167504	1.18855	0.65445	0.909091	0.0858527	0.168084	0.229768
5	Actinomycetales	Motilibacter	0.472686	0.667656	0.210305	0.769889	0.512241	0.389333	1.03044	0.250716	0.167504	0.126058	0	0.0757576	0	0	0
6	Actinomycetales	Pseudonocardiaceae	0.363368	0.296736	0.245356	0.0855432	0.348023	0.380031	0.327869	0.358166	0.335008	0.558257	0.196335	1.13636	0.0674557	0.0407477	0.0510595
7	Actinomycetales	Nocardiaceae	0.355669	0.074184	0.455661	0.213858	0.337476	0.411922	0.421546	0.358166	0.335008	0.648298	0.196335	0.606061	0.036794	0.0305608	0.102119
8	Actinomycetales	Mycobacteriaceae	0.234033	0.148368	0.455661	0.0855432	0.316384	0.617883	0.562061	0.393983	2.84757	1.47668	0.327225	0.681818	0.0306617	0.0356543	0.280827
9	Actinomycetales	Nakamurellaceae	0.135493	0.148368	0.140203	0.213858	0.221469	0.215262	0.327869	0.537249	0	0.270124	0.065445	0.30303	0	0.0152804	0
10	Actinomycetales	Cellulomonadaceae	0.104699	0.296736	0.175254	0.128315	0.158192	0.191344	0.562061	0.32235	0.167504	0.126058	0	0	0.0122647	0	0
11	Actinomycetales	Actinospicaceae	0.0184763	0	0	0	0.0693032	0.0265756	0.0468384	0.10745	0	0.216099	0.719895	2.5	0.00613234	0.0101869	0.102119
12	Pseudomonadales	Pseudomonadaceae	9.99723	13.1306	20.68	14.3713	7.63691	6.55089	15.363	11.2822	9.71524	4.53809	14.4634	1.89394	0.981174	1.29374	0.638244
13	Burkholderiales	Burkholderiales	6.50674	26.3353	6.65966	7.10009	5.00038	9.82367	9.83607	6.76934	8.20771	7.72555	10.8639	5.37879	1.01184	1.10019	0.765892
14	Burkholderiales	Comamonadaceae	3.14559	5.11869	3.99579	4.79042	5.88475	2.98444	2.95082	5.69484	10.7203	7.14929	9.29319	4.77273	12.3628	12.153	11.4629
15	Burkholderiales	Alcaligenaceae	0.437273	0.445104	0.525762	0.342173	0.171751	0.388004	0.608899	0.179083	0.502513	0.288133	0.458115	0	0.0306617	0.0458412	0.0255297
16	Burkholderiales	Oxalobacteraceae	0.344891	0.74184	0.140203	0.427716	0.317891	0.526197	0.140515	0.358166	2.34506	1.58473	0.78534	5.15152	0.226896	0.142617	0.204238
17	Burkholderiales	Burkholderiaceae	0.184763	0.445104	0.210305	0.213858	0.373635	1.362	0.374707	0.680516	13.5678	8.80605	3.01047	11.2121	0.466058	0.127337	2.04238
18	Rhizobiales	Bradyrhizobiaceae	5.55213	2.81899	6.72976	4.70488	7.23013	8.47496	7.40047	4.01146	5.69514	11.7234	6.47906	7.57576	40.3814	37.5898	39.5711
19	Rhizobiales	Rhizobiaceae	1.45501	1.48368	1.43708	1.28315	5.37401	3.72723	1.73302	1.64756	3.01508	3.31352	1.3089	2.57576	0.177838	0.122243	0.612714
20	Rhizobiales	Phyllobacteriaceae	0.920737	0.593472	0.525762	0.513259	0.976271	1.11086	0.515222	1.57593	1.34003	2.14299	0.78534	2.80303	0.134911	0.168084	0.127649
21	Rhizobiales	Xanthobacteraceae	0.735973	0.222552	0.525762	0.940975	1.63315	1.51348	0.843091	1.11032	0.670017	1.42265	0.78534	0.757576	0.0490587	0.101869	0.0255297
22	Rhizobiales	Brucellaceae	0.392622	0.593472	0.385559	0.641574	1.11488	0.895598	0.421546	0.32235	0.502513	0.792364	0.065445	0.606061	0.0306617	0.0713085	0.0765892
23	Rhizobiales	Hyphomicrobiaceae	0.369526	0.148368	0.665966	0.299401	0.467043	0.53417	0.374707	0.752149	0.167504	0.828381	0.52356	0.833333	0.128779	0.162991	0.153178
24	Rhizobiales	Beijerinckiaceae	0.181684	0	0.175254	0.0855432	0.183804	0.199317	0.28103	0.2149	0.167504	0.252116	0.719895	0.0757576	0.0245293	0.0305608	0.127649
25	Rhizobiales	Methylocystaceae	0.129334	0.222552	0.280407	0.171086	0.485122	0.322894	0.374707	0.358166	0	0.270124	0.26178	0.606061	0.018397	0.0458412	0.127649
26	Sphingomonadales	Sphingomonadaceae	3.67987	3.26409	5.22257	6.37297	4.96723	3.62225	5.05855	4.22636	0.670017	1.35062	1.04712	0.833333	0.159441	1.12566	0.408476
27	Sphingobacteriales	Sphingobacteriaceae	2.45889	0.296736	0.175254	0.171086	5.8742	2.79575	0.421546	4.08309	4.1876	6.62705	1.3089	5.45455	0.190102	1.68594	0.740363
28	Sphingobacteriales	Chitinophagaceae	2.37575	0.816024	1.9979	1.06929	2.22674	1.76595	1.68618	1.7192	3.35008	1.7288	2.22513	1.9697	0.331146	0.51444	0.127649
29	Hydrogenophilales	Hydrogenophilaceae	2.52664	3.41246	1.54224	3.80667	3.07043	2.00247	3.74707	0.608883	0	0.0720331	0	0.0757576	0.00613234	0	0
30	Verrucomicrobia	Verrucomicrobia	1.90614	2.96736	1.68244	0.727117	2.06252	1.46564	2.76347	1.54011	4.52261	3.63767	6.41361	3.10606	0.331146	0.387103	0.663773
31	Rhodocyclales	Rhodocyclaceae	1.78912	2.00297	1.82264	1.36869	4.75631	3.79898	2.52927	1.64756	2.34506	4.37601	1.43979	5.68182	0.331146	0.229206	0.663773
32	Caulobacterales	Caulobacteraceae	1.5166	0.519288	1.26183	1.66809	1.91036	1.50551	1.92037	0.967049	1.67504	2.08896	1.3089	1.89394	0.239161	0.672337	0.280827
33	Planctomycetales	Planctomycetaceae	1.4042	2.52226	1.08658	1.06929	1.35443	1.44173	1.8267	3.61748	4.35511	3.36755	12.6309	1.36364	0.521249	0.692711	0.638244
34	Rhodospirillales	Rhodospirillaceae	1.07009	1.70623	0.806169	1.32592	1.21281	0.98064	2.48244	1.11032	0.670017	0.612282	0.458115	0.757576	0.0490587	0.213926	0.0510595
35	Rhodospirillales	Acetobacteraceae	0.0508099	0.37092	0.175254	0.0427716	0.201883	0.305619	0.421546	0.429799	1.00503	1.20656	0.65445	0.757576	0.091985	0.0814954	0.0255297
36	Myxococcales	Kofleriaceae	0.819117	0.519288	1.29688	0.513259	0.0557439	0.388004	0.88993	0.358166	0	0.324149	0.327225	0.151515	0.036794	0.219019	0
37	Myxococcales	Haliangiaceae	0.666687	1.11276	1.08658	0.427716	0.0527307	0.306948	0.515222	0.2149	0.167504	0.270124	0.39267	0	0.0797204	0.300514	0.0255297
38	Myxococcales	Polyangiaceae	0.565067	1.26113	1.33193	0.684346	1.28211	0.382689	1.03044	0.608883	0.670017	0.360166	1.89791	0.0757576	0.128779	0.49916	0.102119
39	Anaerolineales	Anaerolineaceae	0.683624	1.03858	0.736067	0.641574	0.138606	0.552772	0.421546	0.393983	0.335008	0.324149	0.850785	0.227273	0.0429264	0.0509347	0.0765892
40	Xanthomonadales	Sinobacteraceae	0.631274	0.890208	0.665966	0.342173	0.876836	0.689637	0.796253	1.25358	1.34003	0.936431	2.42147	1.36364	0.337278	0.219019	0.434006
41	Acidobacteria	Acidobacteria	0.424955	1.33531	0.385559	0.342173	0.448964	0.887625	1.07728	0.465616	1.84255	2.37709	1.11257	0.833333	0.196235	0.376916	0.204238
42	Acidobacteriales	Edaphobacter	0.109318	0	0.175254	0.0855432	0.19887	0.276386	0	0.179083	0.670017	0.432199	0.13089	0.909091	0.0429264	0.0152804	0.127649
43	Acidobacteria	Acidipila	0.0492702	0	0.0701016	0.0855432	0.114501	0.11959	0.0468384	0.179083	0.167504	0.360166	0.13089	0.606061	0.0122647	0.0101869	0.0255297
44	Acidobacteria	Acidicapsa	0.0261748	0.074184	0.140203	0.0427716	0.140113	0.124905	0.234192	0.0716332	0.670017	0.558257	0.39267	0.30303	0.0122647	0.00509347	0.0510595
45	Acidobacteria	Terriglobus	0.0138572	0.074184	0.0701016	0.0427716	0.560452	0.352127	0.140515	0.680516	4.1876	1.38664	0.52356	1.51515	0.0797204	0.0101869	0.178708
46	Acidobacteria	Granulicella	0.0123175	0.074184	0.0350508	0.0855432	0.0903955	0.229879	0.0936768	0.143266	0.167504	0.828381	0.065445	0.530303	0.0674557	0	0
47	Armatimonadales	Armatimonadaceae	0.207859	0.519288	0.736067	0.213858	0.412806	0.850419	0.983607	0.859599	0.167504	0.918422	0.327225	0.454545	0.00613234	0.0101869	0.0255297
48	Chromatiales	Ectothiorhodospiraceae	0.204779	0.593472	0.245356	0.25663	0.235028	0.357442	0.655738	0.967049	0.837521	0.378174	0.589005	0.30303	0.091985	0.0305608	0.0255297
49	Thiotrichales	Thiotrichaceae	0.167827	1.26113	0.315457	0.299401	0.149153	0.248482	0.374707	0.680516	0.167504	0.324149	0.52356	0.454545	0.036794	0.0254673	0.0510595
50	Bdellovibrionales	Bdellovibrionaceae	0.15089	0.148368	0.140203	0.0855432	2.00527	0.453114	0.187354	0.32235	0.167504	0.0540249	0.52356	0.151515	0.018397	0.0203739	0.0510595
51	Bacillales	Staphylococcaceae	0.00153969	0	0	0	0	0	0	0	0	0	0	1.06061	0.110382	0.0916824	0.127649

## Sheet: Dataset_S2d
	P-value (Font in blue, P<0.05)
				t.test											PERMANOVA
				A_vs_B: Orange boxes, significantly higher in "A"; Blue boxes, significantly higher in "B"											A_vs_B: Orange boxes, significantly higher in "A"; Blue boxes, significantly higher in "B"
		Paired comparison order		1	2	3	4	5	6						1	2	3	4	5	6
				P.tri(P.trixP.tri)_vs_P.tri(P.trixP.taeda)	P.tri(P.trixP.tri)_vs_P.taeda(P.trixP.taeda)	P.tri(P.trixP.tri)_vs_P.taeda(P.taedaxP.taeda)	P.tri(P.trixP.taeda)_vs_P.taeda(P.trixP.taeda)	P.tri(P.trixP.taeda)_vs_P.taeda(P.teadaxP.taeda)	P.taeda(P.trixP.taeda)_vs_P.taeda(P.taedaxP.taeda)						P.tri(P.trixP.tri)_vs_P.tri(P.trixP.taeda)	P.tri(P.trixP.tri)_vs_P.taeda(P.trixP.taeda)	P.tri(P.trixP.tri)_vs_P.taeda(P.taedaxP.taeda)	P.tri(P.trixP.taeda)_vs_P.taeda(P.trixP.taeda)	P.tri(P.trixP.taeda)_vs_P.taeda(P.teadaxP.taeda)	P.taeda(P.trixP.taeda)_vs_P.taeda(P.taedaxP.taeda)
order	Taxa_order	Taxa_labeled in Figure 3B	Color Key (Figure 3B)
											Bacteria_Order	Row Labels	group
1	Actinomycetales	Micromonosporaceae		0.664337	0.00121588	0.0898117	0.00191751	0.00507709	0.00162019	1	Actinomycetales	Micromonosporaceae	Actinomycetales	1	0.541	0.038	0.063	0.027	0.023	0.02
2	Actinomycetales	Streptomycetaceae		0.933028	0.679473	0.0938779	0.58428	0.000682883	0.072524	2	Actinomycetales	Streptomycetaceae	Actinomycetales	2	0.415	1	0.032	0.368	0.032	0.063
3	Actinomycetales	Microbacteriaceae		0.675353	0.648271	0.0227715	0.451534	0.0277051	0.107102	3	Actinomycetales	Microbacteriaceae	Actinomycetales	3	0.707	0.495	0.03	0.446	0.022	0.027
4	Actinomycetales	Nocardioidaceae		0.834367	0.195578	0.000199775	0.187807	0.00434835	0.0656207	4	Actinomycetales	Nocardioidaceae	Actinomycetales	4	0.929	0.17	0.03	0.242	0.03	0.107
5	Actinomycetales	Motilibacter		0.979874	0.0228026	0.0158842	0.0440017	0.0276036	0.0806928	5	Actinomycetales	Motilibacter	Actinomycetales	5	1	0.049	0.034	0.069	0.032	0.129
6	Actinomycetales	Pseudonocardiaceae		0.180859	0.215434	0.040923	0.428822	3.28136e-06	0.062037	6	Actinomycetales	Pseudonocardiaceae	Actinomycetales	6	0.116	0.277	0.056	0.411	0.037	0.03
7	Actinomycetales	Nocardiaceae		0.283056	0.267104	0.0664599	0.664913	0.000655626	0.0239196	7	Actinomycetales	Nocardiaceae	Actinomycetales	7	0.31	0.337	0.091	0.643	0.031	0.027
8	Actinomycetales	Mycobacteriaceae		0.065986	0.0908639	0.361118	0.200741	0.0354396	0.0611229	8	Actinomycetales	Mycobacteriaceae	Actinomycetales	8	0.082	0.048	0.25	0.166	0.03	0.068
9	Actinomycetales	Nakamurellaceae		0.0954886	0.935816	0.00151177	0.164304	0.0152923	0.126111	9	Actinomycetales	Nakamurellaceae	Actinomycetales	9	0.025	0.276	0.024	0.437	0.036	0.232
10	Actinomycetales	Cellulomonadaceae		0.247426	0.137861	0.0210235	0.058599	0.031569	0.20754	10	Actinomycetales	Cellulomonadaceae	Actinomycetales	10	0.24	0.333	0.031	0.206	0.03	0.636
11	Actinomycetales	Actinospicaceae		0.0368037	0.171455	0.379629	0.210588	0.552468	0.19358	11	Actinomycetales	Actinospicaceae	Actinomycetales	11	0.061	0.153	0.107	0.03	0.252	0.09
12	Pseudomonadales	Pseudomonadaceae		0.178591	0.136589	8.31003e-05	0.381209	0.000614391	0.0348829	12	Pseudomonadales	Pseudomonadaceae	Other	12	0.21	0.145	0.017	0.394	0.033	0.065
13	Burkholderiales	Burkholderiales		0.573516	0.616279	0.011489	0.894494	0.000857331	0.000437353	13	Burkholderiales	Burkholderiales	Burkholderiales	13	0.965	1	0.034	0.977	0.026	0.035
14	Burkholderiales	Comamonadaceae		0.988057	0.0373823	0.00123382	0.0576908	0.00896627	0.0795196	14	Burkholderiales	Comamonadaceae	Burkholderiales	14	0.846	0.074	0.027	0.082	0.03	0.086
15	Burkholderiales	Alcaligenaceae		0.376659	0.355167	0.000742073	0.858483	0.0458272	0.0923269	15	Burkholderiales	Alcaligenaceae	Burkholderiales	15	0.265	0.65	0.025	0.569	0.03	0.056
16	Burkholderiales	Oxalobacteraceae		0.652685	0.0477242	0.163848	0.0429037	0.165429	0.0337268	16	Burkholderiales	Oxalobacteraceae	Burkholderiales	16	0.763	0.035	0.186	0.019	0.223	0.028
17	Burkholderiales	Burkholderiaceae		0.119179	0.00544512	0.40925	0.00495235	0.921701	0.0109403	17	Burkholderiales	Burkholderiaceae	Burkholderiales	17	0.073	0.026	0.314	0.033	0.783	0.055
18	Rhizobiales	Bradyrhizobiaceae		0.234651	0.100095	0.000859206	0.545333	0.00109204	0.00136648	18	Rhizobiales	Bradyrhizobiaceae	Rhizobiales	18	0.252	0.122	0.026	0.708	0.026	0.034
19	Rhizobiales	Rhizobiaceae		0.118603	0.081428	0.0283669	0.697446	0.00868081	0.00276108	19	Rhizobiales	Rhizobiaceae	Rhizobiales	19	0.031	0.103	0.035	0.902	0.036	0.025
20	Rhizobiales	Phyllobacteriaceae		0.157519	0.0543909	0.00667652	0.216047	0.0137705	0.0145242	20	Rhizobiales	Phyllobacteriaceae	Rhizobiales	20	0.153	0.047	0.026	0.258	0.033	0.024
21	Rhizobiales	Xanthobacteraceae		0.0351022	0.22717	0.0243424	0.184091	0.00181484	0.00477283	21	Rhizobiales	Xanthobacteraceae	Rhizobiales	21	0.053	0.244	0.032	0.183	0.029	0.037
22	Rhizobiales	Brucellaceae		0.455049	0.859833	0.00268902	0.468569	0.0275183	0.0619332	22	Rhizobiales	Brucellaceae	Rhizobiales	22	0.552	0.858	0.023	0.945	0.025	0.109
23	Rhizobiales	Hyphomicrobiaceae		0.26372	0.331603	0.117619	0.849484	0.0103563	0.0621471	23	Rhizobiales	Hyphomicrobiaceae	Rhizobiales	23	0.185	0.426	0.116	0.813	0.024	0.055
24	Rhizobiales	Beijerinckiaceae		0.088178	0.256794	0.415392	0.658846	0.0254143	0.159617	24	Rhizobiales	Beijerinckiaceae	Rhizobiales	24	0.029	0.774	0.203	0.721	0.037	0.119
25	Rhizobiales	Methylocystaceae		0.00822704	0.620784	0.035642	0.433479	0.00201871	0.167461	25	Rhizobiales	Methylocystaceae	Rhizobiales	25	0.028	0.122	0.032	0.334	0.043	0.094
26	Sphingomonadales	Sphingomonadaceae		0.937247	0.00102536	0.0046332	5.02841e-05	0.0114464	0.284227	26	Sphingomonadales	Sphingomonadaceae	Other	26	0.898	0.038	0.035	0.035	0.03	0.174
27	Sphingobacteriales	Sphingobacteriaceae		0.0977992	0.0223891	0.75373	0.535476	0.136868	0.0345247	27	Sphingobacteriales	Sphingobacteriaceae	Other	27	0.048	0.054	0.528	0.752	0.25	0.077
28	Sphingobacteriales	Chitinophagaceae		0.43628	0.183245	0.0159028	0.274943	0.00394752	0.00101027	28	Sphingobacteriales	Chitinophagaceae	Other	28	0.391	0.243	0.03	0.247	0.022	0.04
29	Hydrogenophilales	Hydrogenophilaceae		0.551467	0.00255509	0.00270103	0.0189914	0.0178897	0.201076	29	Hydrogenophilales	Hydrogenophilaceae	Other	29	0.639	0.028	0.029	0.026	0.034	0.681
30	Verrucomicrobia	Verrucomicrobia		0.719417	0.022551	0.0296363	0.0115271	0.00225186	0.000557789	30	Verrucomicrobia	Verrucomicrobia	Other	30	0.879	0.023	0.067	0.027	0.027	0.029
31	Rhodocyclales	Rhodocyclaceae		0.108406	0.165902	0.00590254	0.914975	0.0041838	0.0122208	31	Rhodocyclales	Rhodocyclaceae	Other	31	0.132	0.17	0.026	0.858	0.029	0.024
32	Caulobacterales	Caulobacteraceae		0.38277	0.191835	0.0340991	0.563438	0.00671204	0.00525914	32	Caulobacterales	Caulobacteraceae	Other	32	0.543	0.131	0.088	0.616	0.024	0.031
33	Planctomycetales	Planctomycetaceae		0.402952	0.125831	0.039549	0.216847	0.0281641	0.047267	33	Planctomycetales	Planctomycetaceae	Other	33	0.452	0.089	0.04	0.245	0.024	0.053
34	Rhodospirillales	Rhodospirillaceae		0.632621	0.0292862	0.00135404	0.0525272	0.00578957	0.00276603	34	Rhodospirillales	Rhodospirillaceae	Other	34	0.754	0.033	0.023	0.026	0.033	0.028
35	Rhodospirillales	Acetobacteraceae		0.107866	0.001584	0.31447	0.00594028	0.00672877	0.00181222	35	Rhodospirillales	Acetobacteraceae	Other	35	0.09	0.025	0.559	0.026	0.025	0.029
36	Myxococcales	Kofleriaceae		0.182102	0.0205534	0.00961284	0.311924	0.126204	0.329872	36	Myxococcales	Kofleriaceae	Myxococcales	36	0.187	0.03	0.036	0.869	0.363	0.6
37	Myxococcales	Haliangiaceae		0.0276351	0.015469	0.0112672	0.639407	0.339398	0.58036	37	Myxococcales	Haliangiaceae	Myxococcales	37	0.06	0.065	0.027	1	0.351	0.453
38	Myxococcales	Polyangiaceae		0.640009	0.50939	0.0256241	0.713008	0.0545373	0.29197	38	Myxococcales	Polyangiaceae	Myxococcales	38	0.63	0.376	0.029	0.6	0.083	0.484
39	Anaerolineales	Anaerolineaceae		0.0222724	0.089295	0.00138026	0.772998	0.027782	0.0484982	39	Anaerolineales	Anaerolineaceae	Other	39	0.033	0.096	0.019	1	0.061	0.026
40	Xanthomonadales	Sinobacteraceae		0.150446	0.0304921	0.0674015	0.114404	0.00612392	0.00926393	40	Xanthomonadales	Sinobacteraceae	Other	40	0.183	0.032	0.097	0.056	0.034	0.034
41	Acidobacteria	Acidobacteria		0.66044	0.0574761	0.183495	0.0718739	0.0375692	0.0123999	41	Acidobacteria	Acidobacteria	Acidobacteria	41	0.504	0.076	0.104	0.105	0.033	0.031
42	Acidobacteriales	Edaphobacter		0.370599	0.0584912	0.573036	0.0972537	0.209919	0.0476725	42	Acidobacteriales	Edaphobacter	Other	42	0.477	0.094	0.402	0.288	0.088	0.055
43	Acidobacteria	Acidipila		0.105423	0.0721871	0.155795	0.14463	0.0300344	0.053278	43	Acidobacteria	Acidipila	Acidobacteria	43	0.334	0.054	0.083	0.092	0.03	0.036
44	Acidobacteria	Acidicapsa		0.13785	0.00594881	0.159584	0.0116965	0.0258113	0.00545875	44	Acidobacteria	Acidicapsa	Acidobacteria	44	0.208	0.03	0.174	0.029	0.031	0.027
45	Acidobacteria	Terriglobus		0.0373414	0.0361831	0.520478	0.0886875	0.0464318	0.0380759	45	Acidobacteria	Terriglobus	Acidobacteria	45	0.032	0.033	0.529	0.08	0.089	0.037
46	Acidobacteria	Granulicella		0.0606193	0.124295	0.355454	0.238223	0.0293134	0.0994407	46	Acidobacteria	Granulicella	Acidobacteria	46	0.02	0.122	0.179	0.254	0.058	0.151
47	Armatimonadales	Armatimonadaceae		0.099195	0.846463	0.035367	0.177481	0.00507042	0.0439889	47	Armatimonadales	Armatimonadaceae	Other	47	0.158	1	0.029	0.233	0.029	0.025
48	Chromatiales	Ectothiorhodospiraceae		0.276003	0.216038	0.0333114	0.94036	0.0337238	0.0145784	48	Chromatiales	Ectothiorhodospiraceae	Other	48	0.233	0.203	0.031	0.89	0.028	0.03
49	Thiotrichales	Thiotrichaceae		0.669736	0.689209	0.106445	0.937489	0.0484394	0.0183887	49	Thiotrichales	Thiotrichaceae	Other	49	1	0.878	0.032	0.854	0.024	0.03
50	Bdellovibrionales	Bdellovibrionaceae		0.18714	0.449971	0.00289299	0.271073	0.120867	0.131993	50	Bdellovibrionales	Bdellovibrionaceae	Other	50	0.024	0.553	0.028	0.321	0.036	0.06
51	Bacillales	Staphylococcaceae		0.391002	0.391883	0.00795276	0.391002	0.00797617	0.700631	51	Bacillales	Staphylococcaceae	Other	51	1	1	0.053	1	0.03	0.065

## Sheet: Dataset_S3a
Data Used for Fig. 7 & Data Set 4								Data Used for Fig. 6 & Data set 4
Mix_NCBI_goName_iprDesc_Kegg_definition_kogdefine	Mix_Goname_kogclass_KeGGpathway	Mix_Gotermtype_KEGGpathwayclass_kogclass	signal peptide	PredHel	Hel or not	heatmap_order	ID	genome	% identity	alignment length	mismatches,	gap openings,	q. start	q. end	s. start	s. end	e-value	bit score	genome	fungal genes associated with	ID1	reference_aa	NCBI	JGI_note	protein ID	gotermId	goName	gotermType	goAcc	iprId	iprDesc	domainDb	domainId	domainDesc	numHits	domainStarts	domainEnds	score	ecNum	definition	catalyticActivity	cofactors	associatedDiseases	pathway	pathway_class	pathway_type	#transcriptId	kogid	kogdefline
mRNA capping enzyme, guanylyltransferase (alpha) subunit	RNA processing and modification	RNA processing and modification	N	0	no	90	TRINITY_DN259247_c0_g1_i1	jgi|Gloin1|12141|gm1.12141_g	47.01	117	55	4	22	360	31	144	3e-29	109	Gloin1	Rhizophagus	gm1.12141_g				12141	2875	mRNA guanylyltransferase activity	molecular_function	GO:0004484	IPR001339	mRNA capping enzyme	HMMPfam	PF01331	mRNA_cap_enzyme	1	38,	153,	1.4e-32									12253	KOG2386	mRNA capping enzyme, guanylyltransferase (alpha) subunit
Cytochrome c oxidase, subunit Vb/COX4	Oxidative phosphorylation	Energy production and conversion	N	0	no	91	TRINITY_DN265534_c0_g1_i1	jgi|Gloin1|128960|CE28948_5006	69.77	129	39	0	388	2	27	155	3e-67	207	Gloin1	Rhizophagus	CE28948_5006				128960	2567	cytochrome-c oxidase activity	molecular_function	GO:0004129	IPR002124	Cytochrome c oxidase, subunit Vb	BlastProDom	PD007270	Q7SBP9_NEUCR_Q7SBP9;	1	60,	144,	1e-21	1.9.3.1	Cytochrome-c oxidase.	4 ferrocytochrome c + O(2) = 4 ferricytochrome c + 2 H(2)O.	Copper.	Cytochrome-c-oxidase deficiency; MIM:220110.	Oxidative phosphorylation	Energy Metabolism	METABOLIC	129072	KOG3352	Cytochrome c oxidase, subunit Vb/COX4
Serine proteinase inhibitor (KU family) with thrombospondin repeats	Posttranslational modification, protein turnover, chaperones	Posttranslational modification, protein turnover, chaperones	N	0	no	92	TRINITY_DN153875_c0_g1_i1	jgi|Gloin1|2368|gm1.2368_g	37.61	117	70	2	11	355	143	258	2e-14	73.9	Gloin1	Rhizophagus	gm1.2368_g				2368					IPR001810	Cyclin-like F-box	HMMPfam	PF00646	F-box	1	17,	64,	0.00014									2480	KOG4597	Serine proteinase inhibitor (KU family) with thrombospondin repeats
Tyrosine kinase specific for activated (GTP-bound) p21cdc42Hs	Signal transduction mechanisms	Signal transduction mechanisms	N	0	no	93	TRINITY_DN131003_c0_g1_i1	jgi|Gloin1|11434|gm1.11434_g	45.92	196	80	4	3	512	424	619	3e-42	154	Gloin1	Rhizophagus	gm1.11434_g				11434	3043	protein kinase activity	molecular_function	GO:0004672	IPR000719	Protein kinase, core	BlastProDom	PD000001	Q6ER39_EEEEE_Q6ER39;	1	356,	563,	6e-22									11546	KOG0192	Tyrosine kinase specific for activated (GTP-bound) p21cdc42Hs
Oligosaccharyltransferase, gamma subunit	N-Glycans biosynthesis	Posttranslational modification, protein turnover, chaperones	Y	5	Hel	94	TRINITY_DN244656_c0_g1_i1	jgi|Gloin1|217983|CE117971_1447	61.18	170	66	0	514	5	9	178	3e-74	232	Gloin1	Rhizophagus	CE117971_1447				217983	2956	dolichyl-diphosphooligosaccharide-protein glycotransferase activity	molecular_function	GO:0004579	IPR006844	OST3/OST6	HMMPfam	PF04756	OST3_OST6	1	15,	325,	1.4e-51	2.4.1.119	Dolichyl-diphosphooligosaccharide--protein glycosyltransferase.	Dolichyl diphosphooligosaccharide + protein L-asparagine = dolichyl diphosphate + a glycoprotein with the oligosaccharide chain attached by glycosylamine linkage to protein L-asparagine.	\N	\N	N-Glycans biosynthesis	Metabolism of Complex Carbohydrates	METABOLIC	218095	KOG2603	Oligosaccharyltransferase, gamma subunit
Wiskott Aldrich syndrome proteins	Cytoskeleton	Cytoskeleton	Y	0	no	95	TRINITY_DN7665_c0_g1_i1	jgi|Gloin1|27022|gm1.27022_g	32.5	80	51	1	531	292	25	101	1e-07	52	Gloin1	Rhizophagus	gm1.27022_g				27022																						27134	KOG1830	Wiskott Aldrich syndrome proteins
			Y	2	Hel	96	TRINITY_DN53200_c0_g2_i1	jgi|Gloin1|239139|CE139127_291	43.8	137	69	4	132	524	23	157	5e-30	114	Gloin1	Rhizophagus	CE139127_291				239139
Transcription initiation factor TFIID, subunit BDF1 and related bromodomain proteins	Transcription	Transcription	N	0	no	97	TRINITY_DN48686_c0_g1_i2	jgi|Gloin1|17272|gm1.17272_g	50.61	164	73	1	111	578	34	197	4e-47	168	Gloin1	Rhizophagus	gm1.17272_g				17272					IPR001487	Bromodomain	FPrintScan	PR00503	BROMODOMAIN	4	239,255,271,289,	252,271,289,308,	1.4e-24,1.4e-24,1.4e-24,1.4e-24									17384	KOG1474	Transcription initiation factor TFIID, subunit BDF1 and related bromodomain proteins
			N	0	no	98	TRINITY_DN50599_c0_g1_i1	jgi|Gloin1|147556|CE47544_757	51.69	178	80	2	605	78	1	174	3e-51	171	Gloin1	Rhizophagus	CE47544_757				147556
Protein involved in inorganic phosphate transport	Inorganic ion transport and metabolism	Inorganic ion transport and metabolism	N	2	Hel	99	TRINITY_DN49877_c0_g1_i1	jgi|Gloin1|317029|CE217017_1797	66.08	171	58	0	53	565	1	171	4e-83	252	Gloin1	Rhizophagus	CE217017_1797				317029					IPR012098	Inorganic phosphate transport PHO88	HMMPIR	PIRSF008756	Inorganic phosphate transporter PHO88	1	1,	189,	6.5e-63									317141	KOG4554	Protein involved in inorganic phosphate transport
Uncharacterized conserved coiled-coil protein	Function unknown	Function unknown	N	0	no	100	TRINITY_DN48483_c0_g2_i1	jgi|Gloin1|330214|MIX11995_2_19	32.23	242	142	6	726	4	106	326	9e-23	99.4	Gloin1	Rhizophagus	MIX11995_2_19				330214																						330326	KOG4674	Uncharacterized conserved coiled-coil protein
Predicted methyltransferase	General function prediction only	General function prediction only	N	0	no	101	TRINITY_DN197674_c0_g1_i1	jgi|Gloin1|344652|fgenesh1_kg.14844_#_1_#_ACTTGA_L001_R1_(paired)_contig_7584	65.55	238	74	5	745	50	31	266	6e-107	317	Gloin1	Rhizophagus	fgenesh1_kg.14844_#_1_#_ACTTGA_L001_R1_(paired)_contig_7584				344652																						344764	KOG2920	Predicted methyltransferase
Uncharacterized conserved protein	Function unknown	Function unknown	N	1	Hel	102	TRINITY_DN20455_c0_g1_i1	jgi|Gloin1|110666|CE10654_1100	76.71	249	58	0	6	752	120	368	6e-126	370	Gloin1	Rhizophagus	CE10654_1100				110666					IPR003734	Protein of unknown function DUF155	HMMPfam	PF02582	DUF155	1	100,	347,	5.8e-94									110778	KOG2861	Uncharacterized conserved protein
Polypyrimidine tract-binding protein PUF60 (RRM superfamily)	RNA processing and modification	RNA processing and modification	N	0	no	103	TRINITY_DN104768_c1_g1_i4	jgi|Gloin1|72099|e_gw1.9111.2.1	87.74	106	12	1	377	60	4	108	5e-57	192	Gloin1	Rhizophagus	e_gw1.9111.2.1				72099	2175	nucleic acid binding	molecular_function	GO:0003676	IPR000504	RNA recognition motif, RNP-1	HMMPfam	PF00076	RRM_1	3	24,117,294,	95,188,361,	1.6e-26,1.5e-22,4.1e-09									72211	KOG0124	Polypyrimidine tract-binding protein PUF60 (RRM superfamily)
Sulfite reductase (ferredoxin)	Pyruvate metabolism	Inorganic ion transport and metabolism	N	0	no	104	TRINITY_DN87101_c0_g3_i1	jgi|Gloin1|340880|fgenesh1_kg.8915_#_2_#_ACTTGA_L001_R1_(paired)_contig_1630	79.5	278	56	1	3	836	1022	1298	2e-159	488	Gloin1	Rhizophagus	fgenesh1_kg.8915_#_2_#_ACTTGA_L001_R1_(paired)_contig_1630				340880	3721	iron ion binding	molecular_function	GO:0005506	IPR001094	Flavodoxin-like	FPrintScan	PR00369	FLAVODOXIN	4	774,822,854,885,	787,833,864,904,	2.4e-14,2.4e-14,2.4e-14,2.4e-14	1.2.1.51	Pyruvate dehydrogenase (NADP+).	Pyruvate + CoA + NADP(+) = acetyl-CoA + CO(2) + NADPH.	\N	\N	Pyruvate metabolism	Carbohydrate Metabolism	METABOLIC	340992	KOG0560	Sulfite reductase (ferredoxin)
DNA-dependent protein kinase	\N	Replication, recombination and repair	N	0	no	105	TRINITY_DN383042_c0_g1_i1	jgi|Gloin1|334620|fgenesh1_kg.980_#_11_#_ACTTGA_L001_R1_(paired)_contig_1606	65.88	211	67	2	211	843	3704	3909	1e-100	296	Gloin1	Rhizophagus	fgenesh1_kg.980_#_11_#_ACTTGA_L001_R1_(paired)_contig_1606				334620	9971	phosphotransferase activity, alcohol group as acceptor	molecular_function	GO:0016773	IPR000403	Phosphatidylinositol 3- and 4-kinase, catalytic	HMMPfam	PF00454	PI3_PI4_kinase	1	3618,	3874,	3.8e-52	2.7.1.37	Protein kinase.	ATP + a protein = ADP + a phosphoprotein.	\N	\N	\N	\N	\N	334732	KOG0891	DNA-dependent protein kinase
FOG: Ankyrin repeat	General function prediction only	General function prediction only	N	0	no	106	TRINITY_DN56106_c0_g2_i1	jgi|Gloin1|330061|MIX11842_8_33	42.37	295	156	5	7	882	2	285	2e-67	219	Gloin1	Rhizophagus	MIX11842_8_33				330061	3727	protein binding	molecular_function	GO:0005515	IPR013069	BTB/POZ	HMMPfam	PF00651	BTB	1	8,	122,	5.2e-12									330173	KOG0504	FOG: Ankyrin repeat
Ankyrin	Cell wall/membrane/envelope biogenesis	Cell wall/membrane/envelope biogenesis	N	0	no	107	TRINITY_DN308553_c0_g1_i1	jgi|Gloin1|98506|fgenesh1_pg.24319_#_1	51.53	326	140	5	48	1025	45	352	1e-108	329	Gloin1	Rhizophagus	fgenesh1_pg.24319_#_1				98506					IPR002110	Ankyrin	FPrintScan	PR01415	ANKYRIN	2	191,248,	203,260,	2.9,2.9									98618	KOG4177	Ankyrin
Cytochrome P450 CYP2 subfamily	Tryptophan metabolism	Secondary metabolites biosynthesis, transport and catabolism	N	1	Hel	108	TRINITY_DN79475_c1_g1_i2	jgi|Gloin1|347496|fgenesh1_kg.20206_#_1_#_remain_c286	43.62	298	166	2	1067	180	194	491	3e-86	268	Gloin1	Rhizophagus	fgenesh1_kg.20206_#_1_#_remain_c286				347496	2888	monooxygenase activity	molecular_function	GO:0004497	IPR001128	Cytochrome P450	FPrintScan	PR00385	P450	4	347,402,478,487,	364,413,487,498,	5.4e-11,5.4e-11,5.4e-11,5.4e-11	1.14.14.1	Unspecific monooxygenase.	RH + reduced flavoprotein + O(2) = ROH + oxidized flavoprotein + H(2)O.	Heme-thiolate.	\N	Tryptophan metabolism	Amino Acid Metabolism	METABOLIC	347608	KOG0156	Cytochrome P450 CYP2 subfamily
Cytochrome P450 CYP2 subfamily	gamma-Hexachlorocyclohexane degradation	Secondary metabolites biosynthesis, transport and catabolism	N	1	Hel	109	TRINITY_DN76715_c0_g1_i1	jgi|Gloin1|274226|CE174214_174	40.51	311	166	4	350	1243	243	547	2e-56	200	Gloin1	Rhizophagus	CE174214_174				274226	2888	monooxygenase activity	molecular_function	GO:0004497	IPR001128	Cytochrome P450	FPrintScan	PR00385	P450	4	347,402,484,493,	364,413,493,504,	1.2e-06,1.2e-06,1.2e-06,1.2e-06	1.14.-.-	Acting on paired donors, with incorporation or reduction of	\N	\N	\N	gamma-Hexachlorocyclohexane degradation	Biodegradation of Xenobiotics	METABOLIC	274338	KOG0156	Cytochrome P450 CYP2 subfamily
			N	5	Hel	110	TRINITY_DN119169_c0_g1_i1	jgi|Gloin1|31996|gm1.31996_g	61.06	303	118	0	1054	146	40	342	1e-122	370	Gloin1	Rhizophagus	gm1.31996_g				31996
			Y	0	no	111	TRINITY_DN189204_c0_g1_i1	jgi|Gloin1|335349|fgenesh1_kg.1930_#_1_#_remain_c5248	55.43	175	73	3	291	812	31	201	3e-60	197	Gloin1	Rhizophagus	fgenesh1_kg.1930_#_1_#_remain_c5248				335349
Serine/threonine protein kinase RAF	Signal transduction mechanisms	Signal transduction mechanisms	N	0	no	112	TRINITY_DN86048_c1_g1_i1	jgi|Gloin1|30691|gm1.30691_g	35.84	413	219	14	1305	79	17	387	2e-70	234	Gloin1	Rhizophagus	gm1.30691_g				30691	3043	protein kinase activity	molecular_function	GO:0004672	IPR000719	Protein kinase, core	BlastProDom	PD000001	Q98TC3_SERQU_Q98TC3;	1	79,	326,	2e-25									30803	KOG0193	Serine/threonine protein kinase RAF
			N	3	Hel	113	TRINITY_DN74940_c0_g1_i1	jgi|Gloin1|9726|gm1.9726_g	36.92	260	164	0	7	786	7	266	8e-54	184	Gloin1	Rhizophagus	gm1.9726_g				9726
Glucose-6-phosphate/phosphate and phosphoenolpyruvate/phosphate antiporter	Carbohydrate transport and metabolism	Carbohydrate transport and metabolism	N	9	Hel	114	TRINITY_DN345426_c0_g1_i1	jgi|Gloin1|343121|fgenesh1_kg.12128_#_1_#_step3_c1090	85.29	68	7	1	1	204	249	313	1e-28	113	Gloin1	Rhizophagus	fgenesh1_kg.12128_#_1_#_step3_c1090				343121	9320	membrane	cellular_component	GO:0016020	IPR000620	Protein of unknown function DUF6, transmembrane	HMMPfam	PF00892	DUF6	1	40,	146,	8.4e-07									343233	KOG1441	Glucose-6-phosphate/phosphate and phosphoenolpyruvate/phosphate antiporter
Uncharacterized conserved protein	Function unknown	Function unknown	N	0	no	115	TRINITY_DN80367_c0_g1_i1	jgi|Gloin1|7497|gm1.7497_g	70.48	227	59	2	890	210	1	219	1e-116	344	Gloin1	Rhizophagus	gm1.7497_g				7497					IPR003750	Protein of unknown function DUF171	HMMPfam	PF02598	DUF171	1	1,	209,	7.2e-74									7609	KOG3925	Uncharacterized conserved protein
Peptidase M36, fungalysin	proteolysis	biological_process	Y	0	no	116	TRINITY_DN83095_c0_g1_i2	jgi|Gloin1|344546|fgenesh1_kg.14671_#_2_#_ACTTGA_L001_R1_(paired)_contig_1734	60.47	516	190	8	28	1548	41	551	0	568	Gloin1	Rhizophagus	fgenesh1_kg.14671_#_2_#_ACTTGA_L001_R1_(paired)_contig_1734				344546	4639	proteolysis	biological_process	GO:0006508	IPR001842	Peptidase M36, fungalysin	HMMPfam	PF02128	Peptidase_M36	1	318,	730,	8.3e-151
FOG: Zn-finger	General function prediction only	General function prediction only	N	0	no	117	TRINITY_DN115495_c0_g1_i1	jgi|Gloin1|349090|fgenesh1_kg.23837_#_2_#_remain_c1274	57.97	138	48	5	400	2	63	195	2e-35	130	Gloin1	Rhizophagus	fgenesh1_kg.23837_#_2_#_remain_c1274				349090	2175	nucleic acid binding	molecular_function	GO:0003676	IPR007087	Zinc finger, C2H2-type	HMMPfam	PF00096	zf-C2H2	2	155,183,	177,207,	1.2e-07,3.7e-07									349202	KOG1721	FOG: Zn-finger
Molybdopterin biosynthesis protein	Coenzyme transport and metabolism	Coenzyme transport and metabolism	N	0	no	118	TRINITY_DN99138_c0_g1_i2	jgi|Gloin1|309062|CE209050_1272	67.5	440	138	4	1369	53	214	649	0	599	Gloin1	Rhizophagus	CE209050_1272				309062	4894	Mo-molybdopterin cofactor biosynthetic process	biological_process	GO:0006777	IPR001453	Molybdopterin binding	BlastProDom	PD002460	Q7SEH9_NEUCR_Q7SEH9;	1	419,	561,	6e-41									309174	KOG2371	Molybdopterin biosynthesis protein
			Y	0	no	119	TRINITY_DN81725_c0_g1_i2	jgi|Gloin1|337599|fgenesh1_kg.4581_#_1_#_remain_c8131	47.9	119	56	2	237	587	28	142	7e-26	105	Gloin1	Rhizophagus	fgenesh1_kg.4581_#_1_#_remain_c8131				337599
HMG-box transcription factor	Transcription	Transcription	N	0	no	120	TRINITY_DN83406_c0_g1_i1	jgi|Gloin1|204670|CE104658_1429	70.27	74	22	0	105	326	104	177	4e-29	120	Gloin1	Rhizophagus	CE104658_1429				204670	2176	DNA binding	molecular_function	GO:0003677	IPR000910	High mobility group box, HMG1/HMG2	HMMPfam	PF00505	HMG_box	1	106,	174,	1.4e-18									204782	KOG0527	HMG-box transcription factor
Transcription factor PRD and related proteins, contain PAX and HOX domains	Transcription	Transcription	N	0	no	121	TRINITY_DN106049_c0_g1_i1	jgi|Gloin1|4254|gm1.4254_g	60	120	40	2	348	1	82	197	5e-44	152	Gloin1	Rhizophagus	gm1.4254_g				4254	2196	transcription factor activity	molecular_function	GO:0003700	IPR001356	Homeobox	BlastProDom	PD000010	Q7XC54_EEEEE_Q7XC54;	1	4,	61,	3e-09									4366	KOG0849	Transcription factor PRD and related proteins, contain PAX and HOX domains
			Y	8	Hel	122	TRINITY_DN104028_c0_g1_i10	jgi|Gloin1|348635|fgenesh1_kg.22749_#_5_#_step3_c756	53.63	179	78	3	742	212	51	226	1e-53	181	Gloin1	Rhizophagus	fgenesh1_kg.22749_#_5_#_step3_c756				348635
CD9/CD37/CD63 antigen	integral to membrane	cellular_component	N	4	Hel	123	TRINITY_DN78155_c0_g3_i1	jgi|Gloin1|346647|fgenesh1_kg.18339_#_1_#_ACTTGA_L001_R1_(paired)_contig_1770	55.6	232	101	2	73	768	2	231	3e-73	231	Gloin1	Rhizophagus	fgenesh1_kg.18339_#_1_#_ACTTGA_L001_R1_(paired)_contig_1770				346647	9321	integral to membrane	cellular_component	GO:0016021	IPR000301	CD9/CD37/CD63 antigen	HMMPfam	PF00335	Tetraspannin	1	8,	191,	5.3e-05
Methylthioadenosine phosphorylase MTAP	\N	Nucleotide transport and metabolism	N	0	no	124	TRINITY_DN68317_c0_g1_i1	jgi|Gloin1|52393|gw1.635.5.1	63.21	299	100	2	8	904	1	289	5e-141	408	Gloin1	Rhizophagus	gw1.635.5.1				52393	9962	transferase activity, transferring pentosyl groups	molecular_function	GO:0016763	IPR001369	Purine phosphorylase, family 2	HMMPfam	PF00896	Mtap_PNP	1	1,	266,	6.4e-97	2.4.2.28	5'-methylthioadenosine phosphorylase.	5'-methylthioadenosine + phosphate = adenine + 5-methylthio-D- ribose 1-phosphate.	\N	\N	\N	\N	\N	52505	KOG3985	Methylthioadenosine phosphorylase MTAP
			N	0	no	125	TRINITY_DN222587_c0_g1_i1	jgi|Gloin1|336587|fgenesh1_kg.3516_#_1_#_remain_c6498	46.81	94	39	4	443	171	3	88	1e-14	70.5	Gloin1	Rhizophagus	fgenesh1_kg.3516_#_1_#_remain_c6498				336587
FOG: RRM domain	General function prediction only	General function prediction only	N	0	no	126	TRINITY_DN99283_c2_g1_i1	jgi|Gloin1|20681|gm1.20681_g	75.26	97	21	1	286	576	23	116	9e-38	145	Gloin1	Rhizophagus	gm1.20681_g				20681	2175	nucleic acid binding	molecular_function	GO:0003676	IPR000504	RNA recognition motif, RNP-1	HMMPfam	PF00076	RRM_1	2	37,228,	106,297,	3e-22,1.4e-20									20793	KOG0118	FOG: RRM domain
K-homology type RNA binding proteins	N-Glycan degradation	RNA processing and modification	N	0	no	127	TRINITY_DN99483_c1_g2_i1	jgi|Gloin1|211133|CE111121_3730	63.49	315	80	6	313	1194	450	750	3e-93	306	Gloin1	Rhizophagus	CE111121_3730				211133	2216	RNA binding	molecular_function	GO:0003723	IPR004088	K Homology, type 1	HMMPfam	PF00013	KH_1	3	574,664,796,	637,729,859,	5.2e-21,5.9e-21,2.2e-20	3.2.1.18	Exo-alpha-sialidase.	Hydrolysis of alpha-(2->3)-, alpha-(2->6)-, alpha-(2->8)-glycosidic linkages of terminal sialic residues in oligosaccharides, glycoproteins, glycolipids, colominic acid and synthetic substrates.	\N	Sialidosis; MIM:256550.	N-Glycan degradation	Metabolism of Complex Carbohydrates	METABOLIC	211245	KOG1676	K-homology type RNA binding proteins
			N	4	Hel	128	TRINITY_DN77235_c0_g1_i2	jgi|Gloin1|348917|fgenesh1_kg.23416_#_2_#_step3_c2214	48.51	134	68	1	406	5	1	133	2e-26	103	Gloin1	Rhizophagus	fgenesh1_kg.23416_#_2_#_step3_c2214				348917
			N	0	no	129	TRINITY_DN84231_c0_g5_i1	jgi|Gloin1|334609|fgenesh1_kg.978_#_2_#_step3_c2461	57.38	61	19	3	360	193	43	101	1e-09	57	Gloin1	Rhizophagus	fgenesh1_kg.978_#_2_#_step3_c2461				334609
WD40 repeat-containing protein	Glycerolipid metabolism	Function unknown	N	0	no	130	TRINITY_DN102828_c1_g2_i2	jgi|Gloin1|87168|fgenesh1_pg.5346_#_5	85.61	403	53	2	3	1208	18	416	0	744	Gloin1	Rhizophagus	fgenesh1_pg.5346_#_5				87168	2313	1-alkyl-2-acetylglycerophosphocholine esterase activity	molecular_function	GO:0003847	IPR001680	WD40 repeat	BlastProDom	PD000018	Q803D2_BRARE_Q803D2;	6	107,148,187,229,338,380,	140,177,221,261,372,412,	2e-09,9e-05,1e-08,3e-06,4e-11,1e-05	3.1.1.47	2-acetyl-1-alkylglycerophosphocholine esterase.	2-acetyl-1-alkyl-sn-glycero-3-phosphocholine + H(2)O = 1-alkyl-sn- glycero-3-phosphocholine + acetate.	\N	\N	Glycerolipid metabolism	Metabolism of Complex Lipids	METABOLIC	87280	KOG0295	WD40 repeat-containing protein
Cytochrome P450 CYP4/CYP19/CYP26 subfamilies	Tryptophan metabolism	Lipid transport and metabolism	N	1	Hel	131	TRINITY_DN113160_c2_g1_i1	jgi|Gloin1|334765|fgenesh1_kg.1195_#_4_#_ACTTGA_L001_R1_(paired)_contig_3021	38.88	535	308	5	28	1578	1	534	9e-117	364	Gloin1	Rhizophagus	fgenesh1_kg.1195_#_4_#_ACTTGA_L001_R1_(paired)_contig_3021				334765	2888	monooxygenase activity	molecular_function	GO:0004497	IPR001128	Cytochrome P450	FPrintScan	PR00385	P450	4	348,403,481,490,	365,414,490,501,	2.3e-09,2.3e-09,2.3e-09,2.3e-09	1.14.14.1	Unspecific monooxygenase.	RH + reduced flavoprotein + O(2) = ROH + oxidized flavoprotein + H(2)O.	Heme-thiolate.	\N	Tryptophan metabolism	Amino Acid Metabolism	METABOLIC	334877	KOG0157	Cytochrome P450 CYP4/CYP19/CYP26 subfamilies
SCF ubiquitin ligase, Skp1 component	Posttranslational modification, protein turnover, chaperones	Posttranslational modification, protein turnover, chaperones	N	0	no	132	TRINITY_DN156738_c0_g1_i1	jgi|Gloin1|339581|fgenesh1_kg.7044_#_7_#_ACTTGA_L001_R1_(paired)_contig_5771	70.45	88	24	1	266	3	3	88	9e-38	130	Gloin1	Rhizophagus	fgenesh1_kg.7044_#_7_#_ACTTGA_L001_R1_(paired)_contig_5771				339581	4642	ubiquitin-dependent protein catabolic process	biological_process	GO:0006511	IPR016072	SKP1 component, dimerisation	HMMPfam	PF01466	Skp1	1	85,	162,	2.1e-51									339693	KOG1724	SCF ubiquitin ligase, Skp1 component
Sensory transduction histidine kinase	Signal transduction mechanisms	Signal transduction mechanisms	N	0	no	133	TRINITY_DN87660_c0_g1_i1	jgi|Gloin1|344479|fgenesh1_kg.14549_#_6_#_ACTTGA_L001_R1_(paired)_contig_1952	68.6	207	58	1	603	4	107	313	6e-91	296	Gloin1	Rhizophagus	fgenesh1_kg.14549_#_6_#_ACTTGA_L001_R1_(paired)_contig_1952				344479	155	two-component response regulator activity	molecular_function	GO:0000156	IPR001789	Signal transduction response regulator, receiver region	BlastProDom	PD000039	Q8X215_BOTCI_Q8X215;	1	1413,	1526,	3e-38									344591	KOG0519	Sensory transduction histidine kinase
Cyclic nucleotide phosphodiesterase	Purine metabolism	Signal transduction mechanisms	N	0	no	134	TRINITY_DN51829_c0_g1_i1	jgi|Gloin1|344416|fgenesh1_kg.14453_#_1_#_ACTTGA_L001_R1_(paired)_contig_7428	78.33	60	13	0	644	823	345	404	2e-34	107	Gloin1	Rhizophagus	fgenesh1_kg.14453_#_1_#_ACTTGA_L001_R1_(paired)_contig_7428				344416	2553	3',5'-cyclic-nucleotide phosphodiesterase activity	molecular_function	GO:0004114	IPR002073	3'5'-cyclic nucleotide phosphodiesterase	FPrintScan	PR00387	PDIESTERASE1	4	84,115,129,156,	97,128,144,172,	4e-09,4e-09,4e-09,4e-09	3.1.4.17	3',5'-cyclic-nucleotide phosphodiesterase.	Nucleoside 3',5'-cyclic phosphate + H(2)O = nucleoside 5'-phosphate.	\N	\N	Purine metabolism	Nucleotide Metabolism	METABOLIC	344528	KOG3689	Cyclic nucleotide phosphodiesterase
			N	0	no	135	TRINITY_DN90894_c1_g1_i1	jgi|Gloin1|350001|fgenesh1_kg.26898_#_1_#_ACTTGA_L001_R1_(paired)_contig_11148	28.48	165	96	5	574	83	104	247	1e-06	51.2	Gloin1	Rhizophagus	fgenesh1_kg.26898_#_1_#_ACTTGA_L001_R1_(paired)_contig_11148				350001
Transcription factor PRD and related proteins, contain PAX and HOX domains	Transcription	Transcription	N	0	no	136	TRINITY_DN106049_c1_g6_i1	jgi|Gloin1|4254|gm1.4254_g	73	100	27	0	1	300	144	243	4e-47	166	Gloin1	Rhizophagus	gm1.4254_g				4254	2196	transcription factor activity	molecular_function	GO:0003700	IPR001356	Homeobox	BlastProDom	PD000010	Q7XC54_EEEEE_Q7XC54;	1	4,	61,	3e-09									4366	KOG0849	Transcription factor PRD and related proteins, contain PAX and HOX domains
Checkpoint kinase and related serine/threonine protein kinases	\N	Cell cycle control, cell division, chromosome partitioning	N	0	no	137	TRINITY_DN110031_c2_g1_i1	jgi|Gloin1|81631|e_gw1.24190.3.1	65.07	209	70	2	957	334	105	311	6e-99	300	Gloin1	Rhizophagus	e_gw1.24190.3.1				81631	3043	protein kinase activity	molecular_function	GO:0004672	IPR000719	Protein kinase, core	BlastProDom	PD000001	Q759G3_ASHGO_Q759G3;	1	38,	290,	9e-68	2.7.1.37	Protein kinase.	ATP + a protein = ADP + a phosphoprotein.	\N	\N	\N	\N	\N	81743	KOG0590	Checkpoint kinase and related serine/threonine protein kinases
Serine/threonine protein kinase	Signal transduction mechanisms	Signal transduction mechanisms	N	0	no	138	TRINITY_DN82980_c2_g1_i1	jgi|Gloin1|29219|gm1.29219_g	47.02	336	114	8	78	1064	388	666	2e-57	204	Gloin1	Rhizophagus	gm1.29219_g				29219	2175	nucleic acid binding	molecular_function	GO:0003676	IPR003034	DNA-binding SAP	HMMPfam	PF02037	SAP	1	473,	507,	1.7e-08									29331	KOG1187	Serine/threonine protein kinase
Signal recognition particle, subunit Srp72	Intracellular trafficking, secretion, and vesicular transport	Intracellular trafficking, secretion, and vesicular transport	N	0	no	139	TRINITY_DN56433_c0_g2_i1	jgi|Gloin1|72885|e_gw1.9952.6.1	66.03	156	44	4	675	220	482	632	5e-40	149	Gloin1	Rhizophagus	e_gw1.9952.6.1				72885	4743	SRP-dependent cotranslational protein targeting to membrane	biological_process	GO:0006614	IPR001440	Tetratricopeptide TPR-1	HMMPfam	PF00515	TPR_1	2	180,229,	213,262,	0.098,0.21									72997	KOG2376	Signal recognition particle, subunit Srp72
Thiamine pyrophosphate-requiring enzyme	\N	Amino acid transport and metabolism	N	1	Hel	140	TRINITY_DN91712_c0_g1_i6	jgi|Gloin1|19770|gm1.19770_g	80	40	8	0	541	660	475	514	6e-13	70.9	Gloin1	Rhizophagus	gm1.19770_g				19770	281	magnesium ion binding	molecular_function	GO:0000287	IPR012000	Thiamine pyrophosphate enzyme, central region	HMMPfam	PF00205	TPP_enzyme_M	1	196,	325,	3.3e-49	4.1.-.-	Carbon-carbon lyases.	\N	\N	\N	\N	\N	\N	19882	KOG1185	Thiamine pyrophosphate-requiring enzyme
Regulatory protein MLP and related LIM proteins	Signal transduction mechanisms	Signal transduction mechanisms	N	0	no	141	TRINITY_DN80072_c0_g1_i1	jgi|Gloin1|339662|fgenesh1_kg.7136_#_1_#_step3_c753	25.4	189	110	4	1185	712	7	195	7e-11	65.5	Gloin1	Rhizophagus	fgenesh1_kg.7136_#_1_#_step3_c753				339662	5939	zinc ion binding	molecular_function	GO:0008270	IPR001781	Zinc finger, LIM-type	BlastProDom	PD000094	Q6ZMS3_HUMAN_Q6ZMS3;	2	12,140,	64,192,	4e-14,9e-14									339774	KOG1700	Regulatory protein MLP and related LIM proteins
Actin-related protein	Cytoskeleton	Cytoskeleton	N	0	no	142	TRINITY_DN80992_c0_g1_i1	jgi|Gloin1|67266|e_gw1.3713.1.1	56.54	237	99	3	2	709	360	593	1e-60	207	Gloin1	Rhizophagus	e_gw1.3713.1.1				67266	3727	protein binding	molecular_function	GO:0005515	IPR004000	Actin/actin-like	HMMPfam	PF00022	Actin	1	1,	591,	5.3e-14									67378	KOG0797	Actin-related protein
Glutamine synthetase	Peptidoglycan biosynthesis	Amino acid transport and metabolism	N	0	no	143	TRINITY_DN270963_c0_g1_i1	jgi|Gloin1|13677|gm1.13677_g	53.57	28	13	0	5	88	202	229	0.0006	42	Gloin1	Rhizophagus	gm1.13677_g				13677	2762	glutamate-ammonia ligase activity	molecular_function	GO:0004356	IPR008146	Glutamine synthetase, catalytic region	BlastProDom	PD001057	GLNA_HELPJ_Q9ZLW5;	1	125,	342,	2e-09	6.3.1.2	Glutamate--ammonia ligase.	ATP + L-glutamate + NH(3) = ADP + phosphate + L-glutamine.	\N	\N	Peptidoglycan biosynthesis	Metabolism of Complex Carbohydrates	METABOLIC	13789	KOG0683	Glutamine synthetase
Putative zinc transporter	Inorganic ion transport and metabolism	Inorganic ion transport and metabolism	Y	7	Hel	144	TRINITY_DN56908_c0_g2_i1	jgi|Gloin1|337446|fgenesh1_kg.4418_#_4_#_remain_c2190	22.55	204	120	6	745	245	220	422	2e-06	52.8	Gloin1	Rhizophagus	fgenesh1_kg.4418_#_4_#_remain_c2190				337446	9320	membrane	cellular_component	GO:0016020	IPR003689	Zinc/iron permease	HMMPfam	PF02535	Zip	1	82,	423,	3.8e-61									337558	KOG2693	Putative zinc transporter
Octicosapeptide/Phox/Bem1p			N	0	no	145	TRINITY_DN66682_c0_g1_i1	jgi|Gloin1|245222|CE145210_152	45.68	81	41	1	41	283	1	78	7e-18	83.2	Gloin1	Rhizophagus	CE145210_152				245222					IPR000270	Octicosapeptide/Phox/Bem1p	HMMPfam	PF00564	PB1	1	1,	81,	2e-05
IRF-2-binding protein CELTIX-1, contains BROMO domain	\N	Transcription	N	0	no	146	TRINITY_DN263957_c0_g1_i1	jgi|Gloin1|168395|CE68383_1019	53.64	151	70	0	796	344	647	797	5e-52	185	Gloin1	Rhizophagus	CE68383_1019				168395	2802	histone acetyltransferase activity	molecular_function	GO:0004402	IPR001487	Bromodomain	FPrintScan	PR00503	BROMODOMAIN	3	461,477,495,	477,495,514,	2.7e-11,2.7e-11,2.7e-11	2.3.1.48	Histone acetyltransferase.	Acetyl-CoA + histone = CoA + acetyl-histone.	\N	\N	\N	\N	\N	168507	KOG1828	IRF-2-binding protein CELTIX-1, contains BROMO domain
Cell membrane glycoprotein	General function prediction only	General function prediction only	N	0	no	147	TRINITY_DN52023_c0_g1_i1	jgi|Gloin1|340947|fgenesh1_kg.8969_#_6_#_step3_c1187	71.15	312	79	8	117	1028	1	309	2e-119	356	Gloin1	Rhizophagus	fgenesh1_kg.8969_#_6_#_step3_c1187				340947	3838	nucleus	cellular_component	GO:0005634	IPR006773	Adhesion regulating molecule	HMMPfam	PF04683	ARM_1	1	1,	293,	1.5e-63									341059	KOG3037	Cell membrane glycoprotein
cAMP-dependent protein kinase types I and II, regulatory subunit	Sphingoglycolipid metabolism	Signal transduction mechanisms	N	0	no	148	TRINITY_DN42158_c0_g1_i1	jgi|Gloin1|82862|e_gw1.27661.3.1	59.2	125	50	1	376	5	15	139	2e-40	148	Gloin1	Rhizophagus	e_gw1.27661.3.1				82862	4123	cAMP-dependent protein kinase complex	cellular_component	GO:0005952	IPR002373	cAMP/cGMP-dependent protein kinase	FPrintScan	PR00103	CAMPKINASE	5	76,91,239,251,272,	90,105,248,262,284,	4.7e-24,4.7e-24,4.7e-24,4.7e-24,4.7e-24	2.7.1.-	Phosphotransferases with an alcohol group as acceptor.	\N	\N	\N	Sphingoglycolipid metabolism	Metabolism of Complex Lipids	METABOLIC	82974	KOG1113	cAMP-dependent protein kinase types I and II, regulatory subunit
			N	0	no	149	TRINITY_DN14924_c0_g1_i1	jgi|Gloin1|146878|CE46866_397	82.14	224	38	2	26	691	48	271	3e-117	347	Gloin1	Rhizophagus	CE46866_397				146878
Ypt/Rab-specific GTPase-activating protein GYP1	Intracellular trafficking, secretion, and vesicular transport	Intracellular trafficking, secretion, and vesicular transport	N	0	no	150	TRINITY_DN325454_c0_g1_i1	jgi|Gloin1|75318|e_gw1.13523.6.1	84.04	94	15	0	6	287	191	284	2e-49	165	Gloin1	Rhizophagus	e_gw1.13523.6.1				75318	3433	Rab GTPase activator activity	molecular_function	GO:0005097	IPR000195	RabGAP/TBC	HMMPfam	PF00566	TBC	1	27,	244,	1e-05									75430	KOG1092	Ypt/Rab-specific GTPase-activating protein GYP1
SNARE protein Syntaxin 1 and related proteins	Intracellular trafficking, secretion, and vesicular transport	Intracellular trafficking, secretion, and vesicular transport	N	1	Hel	151	TRINITY_DN17598_c0_g1_i1	jgi|Gloin1|349040|fgenesh1_kg.23674_#_3_#_ACTTGA_L001_R1_(paired)_contig_6606	51.36	220	107	0	44	703	11	230	4e-60	197	Gloin1	Rhizophagus	fgenesh1_kg.23674_#_3_#_ACTTGA_L001_R1_(paired)_contig_6606				349040	9320	membrane	cellular_component	GO:0016020	IPR006011	Syntaxin, N-terminal	HMMPfam	PF00804	Syntaxin	1	7,	108,	0.033									349152	KOG0810	SNARE protein Syntaxin 1 and related proteins
Ubiquitin-conjugating enzyme-related protein Ft1, involved in programmed cell death	Posttranslational modification, protein turnover, chaperones	Posttranslational modification, protein turnover, chaperones	N	0	no	152	TRINITY_DN140522_c0_g1_i1	jgi|Gloin1|342359|fgenesh1_kg.10923_#_2_#_ACTTGA_L001_R1_(paired)_contig_4605	75.81	215	52	0	5	649	42	256	2e-117	342	Gloin1	Rhizophagus	fgenesh1_kg.10923_#_2_#_ACTTGA_L001_R1_(paired)_contig_4605				342359	12037	small conjugating protein ligase activity	molecular_function	GO:0019787	IPR000608	Ubiquitin-conjugating enzyme, E2	BlastProDom	PD000461	Q7RQ91_PLAYO_Q7RQ91;	1	72,	201,	6e-10									342471	KOG0429	Ubiquitin-conjugating enzyme-related protein Ft1, involved in programmed cell death
5'-AMP-activated protein kinase, gamma subunit	Energy production and conversion	Energy production and conversion	N	0	no	153	TRINITY_DN200579_c0_g1_i1	jgi|Gloin1|337031|fgenesh1_kg.3959_#_4_#_ACTTGA_L001_R1_(paired)_contig_5633	59.19	223	89	2	736	71	82	303	2e-87	268	Gloin1	Rhizophagus	fgenesh1_kg.3959_#_4_#_ACTTGA_L001_R1_(paired)_contig_5633				337031					IPR000644	Cystathionine beta-synthase, core	HMMPfam	PF00571	CBS	2	22,176,	157,304,	9.9e-12,3.5e-18									337143	KOG1764	5'-AMP-activated protein kinase, gamma subunit
			N	1	Hel	154	TRINITY_DN54866_c0_g2_i1	jgi|Gloin1|336996|fgenesh1_kg.3917_#_1_#_ACTTGA_L001_R1_(paired)_contig_1491	47.24	163	71	1	489	1	37	184	2e-46	159	Gloin1	Rhizophagus	fgenesh1_kg.3917_#_1_#_ACTTGA_L001_R1_(paired)_contig_1491				336996
Uncharacterized conserved protein	Function unknown	Function unknown	N	1	Hel	155	TRINITY_DN100491_c0_g1_i2	jgi|Gloin1|349345|fgenesh1_kg.24521_#_2_#_step3_c2027	65.31	418	144	1	1259	6	21	437	0	564	Gloin1	Rhizophagus	fgenesh1_kg.24521_#_2_#_step3_c2027				349345	3935	mitochondrial inner membrane	cellular_component	GO:0005743	IPR003397	Mitochondrial import inner membrane translocase, subunit Tim17/22	HMMPfam	PF02466	Tim17	1	78,	123,	1.3e-06									349457	KOG1398	Uncharacterized conserved protein
DNA-binding protein of the nucleobindin family	General function prediction only	General function prediction only	N	0	no	156	TRINITY_DN385652_c0_g1_i1	jgi|Gloin1|22897|gm1.22897_g	31.11	180	110	9	627	103	228	398	1e-05	48.5	Gloin1	Rhizophagus	gm1.22897_g				22897					IPR001810	Cyclin-like F-box	HMMPfam	PF00646	F-box	1	93,	140,	3.7e-07									23009	KOG3866	DNA-binding protein of the nucleobindin family
Serine/threonine protein kinase	Signal transduction mechanisms	Signal transduction mechanisms	N	0	no	157	TRINITY_DN371876_c0_g1_i1	jgi|Gloin1|225401|CE125389_5225	43.36	256	112	7	991	284	105	347	5e-43	160	Gloin1	Rhizophagus	CE125389_5225				225401																						225513	KOG1187	Serine/threonine protein kinase
Ca2+/calmodulin-dependent protein kinase kinase beta and related serine/threonine protein kinases	Signal transduction mechanisms	Signal transduction mechanisms	N	0	no	158	TRINITY_DN198497_c0_g1_i1	jgi|Gloin1|286794|CE186782_2437	73.03	267	67	2	791	3	11	276	9e-132	384	Gloin1	Rhizophagus	CE186782_2437				286794	3043	protein kinase activity	molecular_function	GO:0004672	IPR000719	Protein kinase, core	BlastProDom	PD000001	Q7SBJ3_NEUCR_Q7SBJ3;	1	46,	336,	4e-80									286906	KOG0585	Ca2+/calmodulin-dependent protein kinase kinase beta and related serine/threonine protein kinases
Uncharacterized conserved protein, contains ML domain	General function prediction only	General function prediction only	Y	0	no	159	TRINITY_DN3618_c0_g2_i1	jgi|Gloin1|348820|fgenesh1_kg.23191_#_1_#_step3_rep_c1606	55.49	173	73	1	596	90	3	175	1e-44	152	Gloin1	Rhizophagus	fgenesh1_kg.23191_#_1_#_step3_rep_c1606				348820					IPR003172	MD-2-related lipid-recognition	HMMPfam	PF02221	E1_DerP2_DerF2	1	47,	173,	2.6e-14									348932	KOG4680	Uncharacterized conserved protein, contains ML domain
Profilin	Cytoskeleton	Cytoskeleton	N	0	no	160	TRINITY_DN70408_c0_g1_i1	jgi|Gloin1|196636|CE96624_2192	74.6	126	32	0	459	82	1	126	2e-56	179	Gloin1	Rhizophagus	CE96624_2192				196636	2246	actin binding	molecular_function	GO:0003779	IPR002097	Profilin/allergen	FPrintScan	PR00392	PROFILIN	6	3,18,36,60,95,108,	12,27,56,74,108,125,	7.2e-22,7.2e-22,7.2e-22,7.2e-22,7.2e-22,7.2e-22									196748	KOG1755	Profilin
Myosin class II heavy chain	Cytoskeleton	Cytoskeleton	N	0	no	161	TRINITY_DN85656_c0_g1_i1	jgi|Gloin1|26408|gm1.26408_g	37.5	232	129	6	1177	1860	776	995	1e-72	149	Gloin1	Rhizophagus	gm1.26408_g				26408					IPR008930	Terpenoid cylases/protein prenyltransferase alpha-alpha toroid	superfamily	SSF48239	Terpenoid cyclases/Protein prenyltransferases	1	208,	669,	0.0014									26520	KOG0161	Myosin class II heavy chain
Lysophospholipase	Lipid transport and metabolism	Lipid transport and metabolism	N	0	no	162	TRINITY_DN55648_c0_g1_i1	jgi|Gloin1|349103|fgenesh1_kg.23868_#_1_#_ACTTGA_L001_R1_(paired)_contig_761	55.01	469	184	3	2	1408	184	625	0	553	Gloin1	Rhizophagus	fgenesh1_kg.23868_#_1_#_ACTTGA_L001_R1_(paired)_contig_761				349103	2994	phospholipase activity	molecular_function	GO:0004620	IPR002642	Lysophospholipase, catalytic region	HMMPfam	PF01735	PLA2_B	1	166,	613,	1.1e-07									349215	KOG1325	Lysophospholipase
Chromatin remodeling complex SWI/SNF, component SWI2 and related ATPases (DNA/RNA helicase superfamily)	Purine metabolism	Transcription	N	0	no	163	TRINITY_DN87854_c1_g1_i1	jgi|Gloin1|344787|fgenesh1_kg.15038_#_1_#_ACTTGA_L001_R1_(paired)_contig_3706	46.96	115	61	0	579	235	1220	1334	2e-30	126	Gloin1	Rhizophagus	fgenesh1_kg.15038_#_1_#_ACTTGA_L001_R1_(paired)_contig_3706				344787	2176	DNA binding	molecular_function	GO:0003677	IPR001487	Bromodomain	FPrintScan	PR00503	BROMODOMAIN	3	1259,1275,1293,	1275,1293,1312,	6e-12,6e-12,6e-12	3.6.1.3	Adenosinetriphosphatase.	ATP + H(2)O = ADP + phosphate.	\N	Hemolytic anemia due to deficiency of adenosine triphosphatase; MIM:102800.	Purine metabolism	Nucleotide Metabolism	METABOLIC	344899	KOG0386	Chromatin remodeling complex SWI/SNF, component SWI2 and related ATPases (DNA/RNA helicase superfamily)
Delta-1-pyrroline-5-carboxylate dehydrogenase	Arginine and proline metabolism	Amino acid transport and metabolism	N	0	no	164	TRINITY_DN5804_c0_g2_i1	jgi|Gloin1|334830|fgenesh1_kg.1256_#_3_#_ACTTGA_L001_R1_(paired)_contig_4977	77.75	364	81	0	18	1109	165	528	0	606	Gloin1	Rhizophagus	fgenesh1_kg.1256_#_3_#_ACTTGA_L001_R1_(paired)_contig_4977				334830	2308	1-pyrroline-5-carboxylate dehydrogenase activity	molecular_function	GO:0003842	IPR015590	Aldehyde dehydrogenase	HMMPfam	PF00171	Aldedh	1	31,	511,	2.2e-114	1.5.1.12	1-pyrroline-5-carboxylate dehydrogenase.	1-pyrroline-5-carboxylate + NAD(+) + H(2)O = L-glutamate + NADH.	\N	Hyperprolinemia II; MIM:239510.	Arginine and proline metabolism	Amino Acid Metabolism	METABOLIC	334942	KOG2455	Delta-1-pyrroline-5-carboxylate dehydrogenase
			N	0	no	165	TRINITY_DN394367_c0_g1_i1	jgi|Gloin1|334609|fgenesh1_kg.978_#_2_#_step3_c2461	55.93	59	21	2	179	340	40	98	3e-10	58.5	Gloin1	Rhizophagus	fgenesh1_kg.978_#_2_#_step3_c2461				334609
Asparagine synthase (glutamine-hydrolyzing)	Nitrogen metabolism	Amino acid transport and metabolism	N	0	no	55	TRINITY_DN112461_c0_g2_i1	jgi|Cenge3|660581|fgenesh1_kg.24_#_13_#_Locus2559v3rpkm40.81	98.73	79	1	0	466	230	519	597	4e-49	171	Cenge3	Cenococcum	fgenesh1_kg.24_#_13_#_Locus2559v3rpkm40.81				660581	5830	metabolic process	biological_process	GO:0008152	IPR000583	Glutamine amidotransferase, class-II	HMMPfam	PF00310	GATase_2	1	2,	163,	9.2e-13	6.3.5.4	Asparagine synthase (glutamine-hydrolysing).	ATP + L-aspartate + L-glutamine = AMP + diphosphate + L-asparagine + L-glutamate.	\N	\N	Nitrogen metabolism	Energy Metabolism	METABOLIC	660621	KOG0571	Asparagine synthase (glutamine-hydrolyzing)
			N	0	no	56	TRINITY_DN110459_c0_g3_i1	jgi|Cenge3|131322|CE131321_38536	98.44	128	2	0	669	286	8	135	2e-63	199	Cenge3	Cenococcum	CE131321_38536				131322
FMN-binding split barrel, related			N	0	no	57	TRINITY_DN324264_c0_g1_i1	jgi|Cenge3|613666|estExt_Genewise1Plus.C_29_t10309	96.28	242	9	0	2	727	43	284	1e-149	426	Cenge3	Cenococcum	estExt_Genewise1Plus.C_29_t10309				613666					IPR009002	FMN-binding split barrel, related	superfamily	SSF50475	FMN-binding split barrel	1	121,	284,	4.4e-09
Polysaccharide deacetylase	carbohydrate metabolic process	biological_process	N	0	no	58	TRINITY_DN96656_c0_g1_i1	jgi|Cenge3|685616|fgenesh1_pm.11_#_14	98.95	285	3	0	1	855	10	294	0	591	Cenge3	Cenococcum	fgenesh1_pm.11_#_14				685616	4143	carbohydrate metabolic process	biological_process	GO:0005975	IPR002509	Polysaccharide deacetylase	HMMPfam	PF01522	Polysacc_deac_1	1	40,	147,	1.2e-24
Carbonic anhydrase	Nitrogen metabolism	General function prediction only	Y	0	no	59	TRINITY_DN52734_c0_g1_i1	jgi|Cenge3|532143|e_gw1.1.1650.1	34.1	173	106	4	899	381	119	283	3e-17	83.2	Cenge3	Cenococcum	e_gw1.1.1650.1				532143	2531	carbonate dehydratase activity	molecular_function	GO:0004089	IPR001148	Carbonic anhydrase, eukaryotic	BlastProDom	PD000865	Q8CVC3_STRMU_Q8CVC3;	1	50,	256,	2e-22	4.2.1.1	Carbonate dehydratase.	H(2)CO(3) = CO(2) + H(2)O.	Zinc.	Osteopetrosis-renal tubular acidosis syndrome; MIM:259730.	Nitrogen metabolism	Energy Metabolism	METABOLIC	532183	KOG0382	Carbonic anhydrase
			N	0	no	60	TRINITY_DN116458_c4_g15_i4	jgi|Cenge3|537022|e_gw1.3.2238.1	98.31	118	2	0	3	356	78	195	4e-82	251	Cenge3	Cenococcum	e_gw1.3.2238.1				537022
beta-1,6-N-acetylglucosaminyltransferase, contains WSC domain	Carbohydrate transport and metabolism	Carbohydrate transport and metabolism	Y	0	no	61	TRINITY_DN224708_c0_g1_i1	jgi|Cenge3|551899|e_gw1.13.569.1	44.68	47	25	1	729	589	81	126	0.0008	43.5	Cenge3	Cenococcum	e_gw1.13.569.1				551899					IPR002889	Carbohydrate-binding WSC	HMMPfam	PF01822	WSC	2	39,145,	118,226,	1.1e-26,2.2e-29									551939	KOG4157	beta-1,6-N-acetylglucosaminyltransferase, contains WSC domain
Intradiol ring-cleavage dioxygenase, C-terminal	catalytic activity	molecular_function	Y	1	Hel	62	TRINITY_DN69447_c0_g2_i1	jgi|Cenge3|697360|estExt_fgenesh1_pg.C_280106	31.61	155	85	5	188	607	64	212	1e-10	65.9	Cenge3	Cenococcum	estExt_fgenesh1_pg.C_280106				697360	2290	catalytic activity	molecular_function	GO:0003824	IPR000627	Intradiol ring-cleavage dioxygenase, C-terminal	HMMPfam	PF00775	Dioxygenase_C	1	49,	241,	1.5e-07
Protoporphyrinogen oxidase	Coenzyme transport and metabolism	Coenzyme transport and metabolism	Y	0	no	63	TRINITY_DN7356_c0_g2_i1	jgi|Cenge3|627102|estExt_Genewise1.C_3_t40043	97.49	279	7	0	65	901	177	455	0	538	Cenge3	Cenococcum	estExt_Genewise1.C_3_t40043				627102	4283	electron transport	biological_process	GO:0006118	IPR000759	Adrenodoxin reductase	FPrintScan	PR00419	ADXRDTASE	2	28,51,	50,64,	7.2e-09,7.2e-09									627142	KOG1276	Protoporphyrinogen oxidase
RNA polymerase II, large subunit	Transcription	Transcription	N	0	no	64	TRINITY_DN116416_c1_g6_i2	jgi|Cenge3|655699|fgenesh1_kg.9_#_504_#_Locus748v1rpkm223.13	99.07	107	1	0	423	103	34	140	7e-20	86.7	Cenge3	Cenococcum	fgenesh1_kg.9_#_504_#_Locus748v1rpkm223.13				655699	2196	transcription factor activity	molecular_function	GO:0003700	IPR004827	Basic-leucine zipper (bZIP) transcription factor	ScanRegExp	PS00036	BZIP_BASIC	1	45,	60,	8e-05									655739	KOG0260	RNA polymerase II, large subunit
			N	0	no	65	TRINITY_DN113789_c0_g1_i1	jgi|Cenge3|660099|fgenesh1_kg.22_#_59_#_Locus5552v1rpkm29.34	94.96	337	17	0	1151	141	1	337	0	630	Cenge3	Cenococcum	fgenesh1_kg.22_#_59_#_Locus5552v1rpkm29.34				660099
FOG: Zn-finger	General function prediction only	General function prediction only	N	0	no	66	TRINITY_DN116356_c0_g11_i4	jgi|Cenge3|591576|e_gw1.77.218.1	99.36	157	1	0	1	471	319	475	1e-108	330	Cenge3	Cenococcum	e_gw1.77.218.1				591576	3827	intracellular	cellular_component	GO:0005622	IPR015880	Zinc finger, C2H2-like	HMMSmart	SM00355	no description	4	287,314,346,405,	308,341,376,425,	60,29,15,1.7e+02									591616	KOG1721	FOG: Zn-finger
			N	0	no	67	TRINITY_DN112907_c2_g1_i3	jgi|Cenge3|179635|CE179634_175152	77.78	27	6	0	107	187	73	99	4e-10	45.4	Cenge3	Cenococcum	CE179634_175152				179635
			N	0	no	68	TRINITY_DN320269_c0_g1_i1	jgi|Cenge3|659674|fgenesh1_kg.20_#_198_#_Locus10428v1rpkm7.90	52.63	57	23	3	69	236	170	223	1e-05	48.9	Cenge3	Cenococcum	fgenesh1_kg.20_#_198_#_Locus10428v1rpkm7.90				659674
			N	0	no	69	TRINITY_DN110459_c0_g3_i2	jgi|Cenge3|131322|CE131321_38536	97.04	135	4	0	690	286	1	135	4e-66	209	Cenge3	Cenococcum	CE131321_38536				131322
Calcium-responsive transcription coactivator	Transcription	Transcription	N	0	no	70	TRINITY_DN112222_c0_g2_i1	jgi|Cenge3|613550|estExt_Genewise1Plus.C_28_t20412	98.86	176	2	0	997	470	193	368	1e-120	362	Cenge3	Cenococcum	estExt_Genewise1Plus.C_28_t20412				613550					IPR006031	XYPPX repeat	HMMPfam	PF02162	XYPPX	6	13,19,63,72,451,458,	17,23,67,76,455,462,	76,20,20,76,20,20									613590	KOG3227	Calcium-responsive transcription coactivator
Transcription factor, Myb superfamily	Transcription	Transcription	N	0	no	71	TRINITY_DN86086_c0_g1_i1	jgi|Cenge3|688375|fgenesh1_pm.32_#_77	99	201	2	0	306	908	1	201	2e-119	354	Cenge3	Cenococcum	fgenesh1_pm.32_#_77				688375	2176	DNA binding	molecular_function	GO:0003677	IPR014778	Myb, DNA-binding	HMMPfam	PF00249	Myb_DNA-binding	1	106,	150,	0.022									688415	KOG0048	Transcription factor, Myb superfamily
GCN5-related N-acetyltransferase	N-acetyltransferase activity	molecular_function	N	0	no	72	TRINITY_DN116456_c3_g2_i2	jgi|Cenge3|434168|gw1.3.1044.1	99.55	221	1	0	1889	1227	1	221	7e-148	435	Cenge3	Cenococcum	gw1.3.1044.1				434168	5765	N-acetyltransferase activity	molecular_function	GO:0008080	IPR000182	GCN5-related N-acetyltransferase	HMMPfam	PF00583	Acetyltransf_1	1	150,	198,	6.9e-07
Glucosidase II catalytic (alpha) subunit and related enzymes, glycosyl hydrolase family 31	Galactose metabolism	Carbohydrate transport and metabolism	N	0	no	73	TRINITY_DN74256_c0_g1_i1	jgi|Cenge3|667291|fgenesh1_kg.54_#_56_#_Locus1119v1rpkm152.35	97.74	310	7	0	3	932	460	769	0	578	Cenge3	Cenococcum	fgenesh1_kg.54_#_56_#_Locus1119v1rpkm152.35				667291	2933	hydrolase activity, hydrolyzing O-glycosyl compounds	molecular_function	GO:0004553	IPR000322	Glycoside hydrolase, family 31	HMMPfam	PF01055	Glyco_hydro_31	1	167,	592,	1.1e-105	3.2.1.20	Alpha-glucosidase.	Hydrolysis of terminal, non-reducing 1,4-linked D-glucose residues with release of D-glucose.	\N	Glycogen storage disease II; MIM:232300.	Galactose metabolism	Carbohydrate Metabolism	METABOLIC	667331	KOG1066	Glucosidase II catalytic (alpha) subunit and related enzymes, glycosyl hydrolase family 31
GTP-binding ADP-ribosylation factor-like protein	General function prediction only	General function prediction only	Y	0	no	74	TRINITY_DN116140_c0_g2_i4	jgi|Cenge3|590360|e_gw1.73.75.1	94.44	18	1	0	308	361	1	18	4e-05	44.7	Cenge3	Cenococcum	e_gw1.73.75.1				590360	3737	GTP binding	molecular_function	GO:0005525	IPR006689	ARF/SAR superfamily	FPrintScan	PR00328	SAR1GTPBP	3	22,78,123,	45,103,144,	8.6e-17,8.6e-17,8.6e-17									590400	KOG0075	GTP-binding ADP-ribosylation factor-like protein
Transcription elongation factor SPT6	RNA processing and modification	RNA processing and modification	N	0	no	80	TRINITY_DN73018_c0_g1_i2	jgi|Hebcy2|438220|fgenesh1_kg.1_#_483_#_Locus3541v1rpkm18.54	44.83	145	78	2	441	10	1245	1388	4e-32	126	Hebcy2	Hebeloma	fgenesh1_kg.1_#_483_#_Locus3541v1rpkm18.54				438220	2205	transcription elongation regulator activity	molecular_function	GO:0003711	IPR000980	SH2 motif	HMMPfam	PF00017	SH2	1	1251,	1334,	0.00053									438372	KOG1856	Transcription elongation factor SPT6
zz type zinc finger domain-containing protein			N	0	no	53	TRINITY_DN30472_c0_g1_i1	jgi|Lacbi2|700637|estExt_fgenesh3_kg.C_LG_1_t50156	39.5	119	69	2	157	504	865	983	8e-18	85.9	Lacbi2	Laccaria	estExt_fgenesh3_kg.C_LG_1_t50156	MFTIKATYRGETRKFSFATSNSFPTFEQLCNQLYRVFPISHNYYLSRLLFSPDANLPSRILIAREVHSAEDYKKCLAPMESQSWPNALFRFSVFDETPHKIPSVLSANRPQVNASWSSSGNEVPPPQGLNQSSSVPPISMFHIPPPPIIFSATSSSFSLAEIDSPGVSNRGTNSSGPQFQLAPQPRAAVNPCCSVAQGKAEVQSLITGFQDHLNKVLMSTFGSPASLPASSPPPTDVEAAENKSVDDLTSTGLSSLCSICMQRQKGSWYSCDHCHLLTCEKCHQREPAGFCLNMMGPHSMKLLPTATNKASFQPTPRFPAPWPLPPTSIPTTTSPPLFTSQATRCTRRLEVQPAVANAAMPNHPQQLPPIVAQSGSRTPTANTFSVPPPPAIHRGVVCD…	zz type zinc finger domain-containing protein		700637
NlpC/P60-like cell-wall peptidase			Y	0	no	54	TRINITY_DN85760_c0_g1_i1	jgi|Lacam2|680881|Lacam1.fgenesh1_kg.137_#_1_#_Locus122v1rpkm899.32	61.36	88	33	1	436	173	45	131	7e-33	121	Lacam2	Laccaria amethystina	Lacam1.fgenesh1_kg.137_#_1_#_Locus122v1rpkm899.32	MKFSILPLLALALSQVAATPAPNPVADAIADAEPTVYTPRAEFDLDTRALEKRAVSGTVVVDGLRYRTCPRTSCAAIGQYAKGTKISINCYTRTDTTVVDGDAGWAKLTNGYYVAMAFGHYISWSAPIPAC	NlpC/P60-like cell-wall peptidase		680881
Translation initiation factor 4F, ribosome/mRNA-bridging subunit (eIF-4G)	Translation, ribosomal structure and biogenesis	Translation, ribosomal structure and biogenesis	N	0	no	84	TRINITY_DN382986_c0_g1_i1	jgi|Rhivi1|794990|fgenesh1_pm.1593_#_1	40.35	57	34	0	1	171	136	192	2e-07	53.9	Rhivi1	Rhizopogen	fgenesh1_pm.1593_#_1				794990	3727	protein binding	molecular_function	GO:0005515	IPR003890	MIF4G-like, type 3	HMMPfam	PF02854	MIF4G	1	1,	190,	2.7e-20									795131	KOG0401	Translation initiation factor 4F, ribosome/mRNA-bridging subunit (eIF-4G)
dTDP-glucose 4-6-dehydratase/UDP-glucuronic acid decarboxylase	Nucleotide sugars metabolism	Carbohydrate transport and metabolism	N	0	no	85	TRINITY_DN111631_c0_g8_i1	jgi|Rhivi1|768872|fgenesh1_kg.102_#_10_#_Locus1053v1rpkm177.65	86.96	23	3	0	71	3	104	126	2e-05	45.8	Rhivi1	Rhizopogen	fgenesh1_kg.102_#_10_#_Locus1053v1rpkm177.65				768872	2290	catalytic activity	molecular_function	GO:0003824	IPR001509	NAD-dependent epimerase/dehydratase	HMMPfam	PF01370	Epimerase	1	108,	341,	4.1e-53	4.1.1.35	UDP-glucuronate decarboxylase.	UDP-D-glucuronate = UDP-D-xylose + CO(2).	NAD.	\N	Nucleotide sugars metabolism	Nucleotide Metabolism	METABOLIC	769013	KOG1429	dTDP-glucose 4-6-dehydratase/UDP-glucuronic acid decarboxylase
Sensory transduction histidine kinase	Type II secretion system	Signal transduction mechanisms	N	5	Hel	86	TRINITY_DN77205_c0_g2_i1	jgi|Suihi1|1019084|estExt_Genemark1.C_150216	38.55	83	41	3	410	174	951	1027	2e-05	46.6	Suihi1	Suillus	estExt_Genemark1.C_150216				1019084	155	two-component response regulator activity	molecular_function	GO:0000156	IPR001789	Signal transduction response regulator, receiver region	BlastProDom	PD000039	Q7UZ66_RHOBA_Q7UZ66;	1	903,	1031,	2e-11	2.7.3.-	Phosphotransferases with a nitrogenous group as acceptor.	\N	\N	\N	Type II secretion system	SORTING AND DEGRADATION	REGULATORY	1019205	KOG0519	Sensory transduction histidine kinase
unknown			N	0	no	87	TRINITY_DN31198_c0_g1_i1	jgi|Suilu3|1702833|gw1.247.14.1	31.68	101	65	1	235	537	116	212	2e-09	58.2	Suilu3	Suillus	gw1.247.14.1	LLRNSTKLRGYKIPGINERIIVNMYADDTTIYLSHLNKYTDLEDTLHTWCKASGAKFNLEKTEILPIGSKTHRESVITNRKLHEHDTPWNEQIRIARDGNPIRTLGAWVGNDIEHTASWEPILEKIEQNLNRWGLSHPSLDGKRLITQMIVGGMTQFLTKAQGMPKPIENTITKLIRNFIWNERRNPPISSKRLEHPIAEGGIGVLNIKARNDTIEITWIKTYVSMSDRRP	unknown		1702833
Ca-transporting ATPase			N	10	Hel	88	TRINITY_DN247026_c0_g1_i1	jgi|Suilu3|14509|Suilu1.gm1.7224_g	31.08	74	51	0	360	139	1231	1304	8e-10	59.7	Suilu3	Suillus	Suilu1.gm1.7224_g	MAAEGNIPEIVTTDLSSSHTVPTSPSTYEARSKLQQDSTLLSPHHQSQRRVSLDSRSHSPSPTVVSSNDGASLFVPPSPTLSTQSSVHFATSLSLRDNKPDERNGYSSLHLLSSPMDKLSAHHRKSSNATFASSHEGHSSLDETEPDHASGDYGMVHLHPVRSDPTSTMPSPTHTHVDTASVLSRSQHAKSDISIENVVTATPSPGPNPLQNPSDSHKSLHSNGDISKIDLVQDDMADPCPFKFRPVELASLLDPKSLDALQAFGGTDALLDGLGTDSSRGLTLAGTAGAGVGASQRHDRLPLSVATPHEHLELQVSDNPHTALIDDRKRVFGENVLPQRTSKSLFALMWLALQDKVLVLLSIAAVVSLALGLFQDFGTPRPAGEPPVDWVEGVAIMIA…	Ca-transporting ATPase		14509
Glutathione S-transferase	Glutathione metabolism	Posttranslational modification, protein turnover, chaperones	N	0	no	89	TRINITY_DN365596_c0_g1_i1	jgi|Suiame1|876485|e_gw1.131.59.1	40.69	204	117	3	841	233	2	202	7e-41	146	Suiame1	Suillus	e_gw1.131.59.1				876485	2770	glutathione transferase activity	molecular_function	GO:0004364	IPR004046	Glutathione S-transferase, C-terminal	HMMPfam	PF00043	Glutathione S-transferase, C-terminal domain	1	119,	201,	1.6e-15	2.5.1.18	Glutathione transferase.	RX + glutathione = HX + R-S-glutathione.	\N	\N	Glutathione metabolism	Metabolism of Other Amino Acids	METABOLIC	876633	KOG0867	Glutathione S-transferase
Uncharacterized conserved protein	Function unknown	Function unknown	N	2	Hel	75	TRINITY_DN265518_c0_g1_i1	jgi|Terbo2|826154|estExt_Genewise1Plus.C_220385	33.87	124	74	4	356	6	4	126	2e-13	68.2	Terbo2	Terfezia boudier	estExt_Genewise1Plus.C_220385				826154					IPR008568	Protein of unknown function DUF850, transmembrane eukaryotic	HMMPfam	PF05863	DUF850	1	6,	250,	1.3e-112									826716	KOG3188	Uncharacterized conserved protein
Intradiol ring-cleavage dioxygenase, C-terminal	catalytic activity	molecular_function	Y	1	Hel	76	TRINITY_DN60920_c0_g1_i1	jgi|Terbo2|832922|fgenesh1_kg.2_#_275_#_Locus560v1rpkm265.22	38.69	168	81	5	781	326	121	282	9e-24	103	Terbo2	Terfezia boudier	fgenesh1_kg.2_#_275_#_Locus560v1rpkm265.22				832922	2290	catalytic activity	molecular_function	GO:0003824	IPR000627	Intradiol ring-cleavage dioxygenase, C-terminal	HMMPfam	PF00775	Dioxygenase_C	1	125,	377,	1.2e-06
Intradiol ring-cleavage dioxygenase, C-terminal	catalytic activity	molecular_function	Y	1	Hel	77	TRINITY_DN69447_c1_g2_i1	jgi|Terbo2|832922|fgenesh1_kg.2_#_275_#_Locus560v1rpkm265.22	36.53	167	83	6	1194	739	123	281	5e-19	93.6	Terbo2	Terfezia boudier	fgenesh1_kg.2_#_275_#_Locus560v1rpkm265.22				832922	2290	catalytic activity	molecular_function	GO:0003824	IPR000627	Intradiol ring-cleavage dioxygenase, C-terminal	HMMPfam	PF00775	Dioxygenase_C	1	125,	377,	1.2e-06
Intradiol ring-cleavage dioxygenase, C-terminal	catalytic activity	molecular_function	Y	1	Hel	78	TRINITY_DN36604_c0_g1_i1	jgi|Terbo2|832922|fgenesh1_kg.2_#_275_#_Locus560v1rpkm265.22	33.33	168	101	3	199	681	121	284	3e-20	93.6	Terbo2	Terfezia boudier	fgenesh1_kg.2_#_275_#_Locus560v1rpkm265.22				832922	2290	catalytic activity	molecular_function	GO:0003824	IPR000627	Intradiol ring-cleavage dioxygenase, C-terminal	HMMPfam	PF00775	Dioxygenase_C	1	125,	377,	1.2e-06
RNA polymerase II, large subunit	RNA polymerase	Transcription	N	0	no	79	TRINITY_DN76306_c0_g1_i1	jgi|Terbo2|879831|MIX7857_10588_32	32.84	271	107	10	1268	672	31	298	5e-18	88.2	Terbo2	Terfezia boudier	MIX7857_10588_32				879831	2356	DNA-directed RNA polymerase activity	molecular_function	GO:0003899										2.7.7.6	DNA-directed RNA polymerase.	N nucleoside triphosphate = N diphosphate + {RNA}(N).	\N	\N	RNA polymerase	TRANSCRIPTION	REGULATORY	880393	KOG0260	RNA polymerase II, large subunit
			N	0	no	81	TRINITY_DN12201_c0_g1_i1	jgi|Tubme1|3264|GSTUMT00000977001	56.56	221	76	8	903	271	4	214	2e-59	196	Tubme1	Tuber	GSTUMT00000977001				3264
Heterochromatin-associated protein HP1 and related CHROMO domain proteins	Chromatin structure and dynamics	Chromatin structure and dynamics	N	0	no	82	TRINITY_DN65003_c0_g1_i1	jgi|Tubme1|3236|GSTUMT00000912001	38.2	89	48	2	329	580	133	219	3e-10	61.6	Tubme1	Tuber	GSTUMT00000912001				3236	586	chromatin	cellular_component	GO:0000785	IPR000953	Chromo domain	HMMPfam	PF00385	Chromo	1	49,	100,	1.4e-11									3236	KOG1911	Heterochromatin-associated protein HP1 and related CHROMO domain proteins
Beta tubulin	Cytoskeleton	Cytoskeleton	N	0	no	83	TRINITY_DN113853_c2_g1_i1	jgi|Tubme1|2155|GSTUMT00003466001	100	22	0	0	375	310	230	251	5e-06	47.4	Tubme1	Tuber	GSTUMT00003466001				2155	3737	GTP binding	molecular_function	GO:0005525	IPR000217	Tubulin	FPrintScan	PR01161	TUBULIN	3	13,27,195,	26,47,223,	3.1e-31,3.1e-31,3.1e-31									2155	KOG1375	Beta tubulin
Retrovirus-related Pol polyprotein from transposon TNT 1-94			N	0	no	43	TRINITY_DN302179_c0_g1_i1	jgi|Sebve1|32367|gw1.148.4.1	37.37	99	62	0	300	4	995	1093	1e-16	79.3	Sebve1	Sebacina	gw1.148.4.1	STTFKFEPLKATNWLPWKTRIEAICYDKKLMKYLDGTQTRPTIANPAKPTEDETEAIAKWEEKDGKARSIIVLNISDSEMVHIIGAKSAATMWRNLKMVKESTGGVARLMAKRKLYRTYAEEGSDIAEHILKLRQIQEELNVMGVEIKDQDFLDILMTSLPESWDIFTTTYNSANVTGVKTLTSQDLIAAVYDEIRRRSERSGGSGDVAMKATGHMTHHHRGTRRDEDKSQISCHNCQRKGHIKKECWRPGGGKEGQGPKQKKKARDQANKAEETPKEFDLAYMADGSFETPDQSSKDAWWLDSCANQHLCNNRDLFVEYREENQRSIKGIAGKLTVVGVGTVIIQFLVDGKIIRHRIKEVLHTPSFKSNLLSMGRLDEKGISWSGGDGHLELKSKNGQ…	Retrovirus-related Pol polyprotein from transposon TNT 1-94		32367
RNA-dependent DNA polymerase			N	0	no	44	TRINITY_DN76730_c0_g2_i1	jgi|Sebve1|32434|gw1.93.3.1	36.54	156	99	0	767	300	83	238	1e-23	99.8	Sebve1	Sebacina	gw1.93.3.1	SAERATQPLGRIFSDVHGPLPVVTRQGFQYWITFIDDASRLAAVYFLKTKGEAFESFQKYKVWAENQLDVKIKALRDDKGGEYMSAEFNRFCEDHGIAREHTIRDTPQQNGVAERFNRTLAEGITTMLAQAKLPKSMWVDAARAFAHTHNRLPSPNTDGRTPHERFYGKTPSVSHLRAWGCLAHVHLQKDQRDQLAPHTKKCLFIGYPSSYKGWTFWDPKERKEIVSDSAVFEESTFPG	RNA-dependent DNA polymerase		32434
RNA-dependent DNA polymerase			N	0	no	45	TRINITY_DN112717_c0_g1_i1	jgi|Sebve1|32434|gw1.93.3.1	53.33	60	28	0	7	186	82	141	2e-14	68.6	Sebve1	Sebacina	gw1.93.3.1	SAERATQPLGRIFSDVHGPLPVVTRQGFQYWITFIDDASRLAAVYFLKTKGEAFESFQKYKVWAENQLDVKIKALRDDKGGEYMSAEFNRFCEDHGIAREHTIRDTPQQNGVAERFNRTLAEGITTMLAQAKLPKSMWVDAARAFAHTHNRLPSPNTDGRTPHERFYGKTPSVSHLRAWGCLAHVHLQKDQRDQLAPHTKKCLFIGYPSSYKGWTFWDPKERKEIVSDSAVFEESTFPG	RNA-dependent DNA polymerase		32434
Sec1-like protein/vacuolar protein sorting-associated protein 45			N	0	no	46	TRINITY_DN137185_c0_g1_i1	jgi|Sebve1|68668|e_gw1.14.259.1	36.43	140	84	2	53	466	65	201	3e-10	61.2	Sebve1	Sebacina	e_gw1.14.259.1	MDVFKAVETYITKMVSSPSAVKVLLLDSHTTPVVSLTTTQSTLLSYQVYLIDRIDNHKRDRMAHMKCVCFLRPTPETLDALFEELREPRYGEYYLYFSTILTKASIERLAEADEYEVVREVQEYFADYAPLLPCLFSLNHVATPRDSLYGSSPNTWNSLAFERSVQGILAVLLSLKKKPVIRYERMSGMAKKLGSEVLHRIQEEQALFDFRLTQVPPLLLILDRRNDPVTPLLSQWTYQAMVHELLGIHNGRVDMSKVPDIRSELKDITLTTQTDPFFSHNHLATFGDLGTNLKSYVNSYQSRSVSSTAINSISDMKRFVEEYPEFQKLGGNVSKHVALVGELSRLVGRDSLMEVGEIEQGLASGSGADFKSVQALVLNPSIQPFNKLRLVMLYALRYQ…	Sec1-like protein/vacuolar protein sorting-associated protein 45		68668
Retrovirus-related Pol polyprotein from transposon TNT 1-94			N	0	no	47	TRINITY_DN81757_c0_g1_i1	jgi|Sebve1|32180|gw1.18.17.1	38.32	167	101	1	918	418	124	288	6e-33	129	Sebve1	Sebacina	gw1.18.17.1	ELEKAIDARYGISSAGELSWLLGMRITRDRSAKTISLSQSAYIDSLVTRFGLDNATPAATPFVQGVALTRDQCPANDDEVREMANVPYRELVGSLMYLRVATRPDISYHVSVLSKFLNNPGRAHWEAAKRVLRFLKGSRDWKLTLGGFSDLVAYSDADWAGDHDDRKSTGGYVFLVGRGAVSWSSKRQPTVALSSLEAEYMALTQAAKEAIWIKSYLADIDVHVHGPVTVFGDNQGSLALAKNPVFHARTKHIDIQHHFIRDCVASGTIFVDYISTHDMLADGLTKPLSRDKHLRFAYELGL	Retrovirus-related Pol polyprotein from transposon TNT 1-94		32180
glycoside hydrolase family 27 protein			N	0	no	48	TRINITY_DN253787_c0_g1_i1	jgi|Sebve1|315551|MIX13073_194_33	30.23	86	57	2	398	141	305	387	2e-06	49.7	Sebve1	Sebacina	MIX13073_194_33	TGKLPALGWNSWNQYRGDINETKVLIAANQVVSLGLKAAGYQYINVDDCWSNFTGRDTSGRIQPDLNKFPKGMPWLASQVHGLGLLFGIYGDAGTATCAGYPGSLGYEAIDAATFSSWGVDCNDSSDLKYDNCNVPSNWSDTWVRPYFSAALTYTDWGQSNSAKRYRQMGDALKAQSNPIQFSLCIWGAANVWTWGATVGQSWRMSGDSSATWSYITSIISSNVLYLDYVTFYAHNDMDMMEIGNGALTIQEQRTHFAMWVALKSPILLGTDLSLLSSAQLAIITNSELLAFSQDATIGAPAKPYGTATTSPPEYYAGQSSKGTHVFIMNTASSASTKTITFANVTGLATSTSYKIHDMWTKTDVGTFSTSWSTSLAAHDTGAWLITPA	glycoside hydrolase family 27 protein		315551
costars family protein ABRACL			N	0	no	49	TRINITY_DN163028_c0_g1_i1	jgi|Sebve1|330399|fgenesh1_kg.27_#_37_#_Locus1693v1rpkm116.09	51.25	80	37	1	529	296	5	84	2e-16	75.5	Sebve1	Sebacina	fgenesh1_kg.27_#_37_#_Locus1693v1rpkm116.09	MGGIDEEIELLKGEIKRLAGTTTDGEGHPTVKFGVIVRDDRCSNIFEALVGTLKAAKRRKVITYNSELLLQGAHDNIDIVLLQE	costars family protein ABRACL		330399
long-chain fatty acid transporter/ACBP-domain-containing protein			N	1	Hel	50	TRINITY_DN118302_c0_g1_i1	jgi|Sebve1|30987|gm1.12259_g	46.15	52	28	0	3	158	35	86	1e-06	49.7	Sebve1	Sebacina	gm1.12259_g	MDQELIDLQFDRAVEIVQGLPKNGPIQTGYEEKLAMYSLYKQATVGNVQTPRPGMFDMLGRAKYDAWAKQKDLGTQEAKWQYVETLMKVLRKYSDRTVARDLVQELESYGDPSNVVMSGSLTRGSTSDSEGSETSPHQQQITEINGIMAHEPPTTDEETDEDNEDNVIQPTSIDPRRPPSALSSQNRYRTPLAGSTINMPIPSHALSPMPTGTPNMQPLPEHPTPSAFATSSPSHPTSLVQQFTGSQRSPSPRHSAYGPPYRGTPSFQRGFVPGQQPQQATRASLERAVESMQTSLAALHERLEGLETALGLGQGTAGVSRTSLPSHRSRISSPNQRNSSTPWPRWDPANMGAWSLVLQPLARLESNFRAFAWFVAEGDERSPILVMVRRLFLDLSFLI…	long-chain fatty acid transporter/ACBP-domain-containing protein		30987
stress-induced protein STI1/TPR-like protein			N	0	no	51	TRINITY_DN184323_c0_g1_i1	jgi|Sebve1|328719|fgenesh1_kg.12_#_62_#_Locus675v1rpkm342.95	34.94	269	169	2	1	789	106	374	4e-51	177	Sebve1	Sebacina	fgenesh1_kg.12_#_62_#_Locus675v1rpkm342.95	MSKAEPSPSSSKPAASSSKPAPANAAPQEDVKMAEPEEDENDEEVIAKKAALSEKAKGNESYKKREFDDAIASFTKAWETWPKDITFLTNKAAAQFEKGDYDGAIATCETAVEEARSIRADYKLVAKAFGRIGSSYLKKEDYDNAIKYFQKSLTEHRTPDILNKLREAEKTKKAEETRRYVDPELAEKAREEGNAKFKAGLFADSVALYTEAIKRAPTDPRGYNNRAAAYTKLAALPEALKDAEEAIKVDPTFVKGYIRKSLVLHSMREYTKAMEAAQAATDADKDGKNRREIEEQMRKIEMAMYTQRAGETEEETLQRAMRDPEVASIMQDPVINQILQQAQQDPKALQDHMKNPSVKAKIQKLIAAGIIRTR	stress-induced protein STI1/TPR-like protein		328719
phospholipase D			N	0	no	52	TRINITY_DN113475_c1_g2_i1	jgi|Sebve1|80444|e_gw1.104.18.1	68.18	22	7	0	217	282	809	830	0.0007	40.8	Sebve1	Sebacina	e_gw1.104.18.1	MKPAIKTAPTWNRIKALLPQVVGSSNEQTSPTVERKKQDVDVVYELTYAGLAPLVLRMWFERDERDERRVPILMHHLKVRVGDSIHPLSSSKAVFRIECEYANGAARWVLYRQLRDFRKLNRHYRVANFYTMSDVKLPDFPLSSINKMHFYRMKREKGSIVARAEFAKMQRQALENYLVGLIRAVMFEASSNRLTRFLEISALSIALAHSGGVQYKAGILKVEPNGAKKEYGRKGTSWREKRKGRWAAVRESYLVVMKEAGELDIYDVFLLDSEFHVERPTRALRQGLRAIHLEDKDDEGKKDGLTVPGRRLAKSSHRHGDHLHPGHKSGEDEGDTQEHTDRKEKDLSHHTFFIENSQMRLKLVARTERQTDQWVSALERMKSSSYWYGKNRFDSFAPI…	phospholipase D		80444
			Y	0	no	36	TRINITY_DN48762_c0_g1_i1	jgi|Cadsp1|584477|gm1.5178_g	41.41	99	58	0	471	175	39	137	3e-06	49.3	Cadsp1	Cadophora	gm1.5178_g				584477
RbsD or FucU transport	carbohydrate transport	biological_process	N	0	no	37	TRINITY_DN380190_c0_g1_i1	jgi|Cadsp1|512142|fgenesh1_kg.16_#_93_#_Locus17981v1rpkm0.90	45.19	135	69	4	771	370	1	131	3e-23	96.7	Cadsp1	Cadophora	fgenesh1_kg.16_#_93_#_Locus17981v1rpkm0.90				512142	6276	carbohydrate transport	biological_process	GO:0008643	IPR007721	RbsD or FucU transport	HMMPfam	PF05025	RbsD_FucU	1	4,	132,	7.3e-18
Alpha-L-arabinofuranosidase B	L-arabinose metabolic process	biological_process	Y	0	no	38	TRINITY_DN13065_c0_g1_i1	jgi|Cadsp1|559767|estExt_fgenesh1_pm.C_310045	41.67	72	36	2	215	427	44	110	0.0002	46.6	Cadsp1	Cadophora	estExt_fgenesh1_pm.C_310045				559767	20812	L-arabinose metabolic process	biological_process	GO:0046373	IPR007934	Alpha-L-arabinofuranosidase B	HMMPfam	PF05270	AbfB	1	355,	499,	1.6e-88
Uncharacterized conserved protein	\N	Function unknown	N	2	Hel	39	TRINITY_DN52934_c0_g1_i1	jgi|Cadsp1|614999|MIX14210_700_78	81.46	410	71	2	1219	2	61	469	3e-160	474	Cadsp1	Cadophora	MIX14210_700_78				614999	2290	catalytic activity	molecular_function	GO:0003824	IPR007941	Protein of unknown function DUF726	HMMPfam	PF05277	DUF726	1	269,	613,	3.3e-159	6.5.1.1	DNA ligase (ATP).	ATP + {deoxyribonucleotide}(N) + {deoxyribonucleotide}(M) = AMP + diphosphate + {deoxyribonucleotide}(N+M).	\N	\N	\N	\N	\N	615107	KOG2385	Uncharacterized conserved protein
Glucose dehydrogenase/choline dehydrogenase/mandelonitrile lyase (GMC oxidoreductase family)	Glycine, serine and threonine metabolism	General function prediction only	N	0	no	40	TRINITY_DN271342_c0_g1_i1	jgi|Cadsp1|566445|estExt_fgenesh1_pg.C_50275	50	76	38	0	68	295	501	576	1e-17	82.4	Cadsp1	Cadophora	estExt_fgenesh1_pg.C_50275				566445	9821	oxidoreductase activity, acting on CH-OH group of donors	molecular_function	GO:0016614	IPR000172	Glucose-methanol-choline oxidoreductase, N-terminal	HMMPfam	PF00732	GMC_oxred_N	1	14,	323,	1.8e-71	1.1.99.1	Choline dehydrogenase.	Choline + acceptor = betaine aldehyde + reduced acceptor.	PQQ.	\N	Glycine, serine and threonine metabolism	Amino Acid Metabolism	METABOLIC	566553	KOG1238	Glucose dehydrogenase/choline dehydrogenase/mandelonitrile lyase (GMC oxidoreductase family)
6-phosphogluconolactonase - like protein	Pentose phosphate pathway	Carbohydrate transport and metabolism	N	0	no	41	TRINITY_DN88450_c0_g2_i1	jgi|Cadsp1|407306|e_gw1.9.796.1	84	25	4	0	1	75	215	239	5e-07	48.9	Cadsp1	Cadophora	e_gw1.9.796.1				407306	4263	pentose-phosphate shunt	biological_process	GO:0006098	IPR005900	6-phosphogluconolactonase	HMMTigr	TIGR01198	pgl: 6-phosphogluconolactonase	1	9,	252,	7.7e-65	3.1.1.31	6-phosphogluconolactonase.	6-phospho-D-glucono-1,5-lactone + H(2)O = 6-phospho-D-gluconate.	\N	\N	Pentose phosphate pathway	Carbohydrate Metabolism	METABOLIC	407414	KOG3147	6-phosphogluconolactonase - like protein
Beta-glucosidase, lactase phlorizinhydrolase, and related proteins	N-Glycans biosynthesis	Carbohydrate transport and metabolism	Y	0	no	42	TRINITY_DN305615_c0_g1_i1	jgi|Cadsp1|459956|estExt_Genewise1Plus.C_410128	94.92	295	15	0	895	11	326	620	0	570	Cadsp1	Cadophora	estExt_Genewise1Plus.C_410128				459956	2933	hydrolase activity, hydrolyzing O-glycosyl compounds	molecular_function	GO:0004553	IPR001360	Glycoside hydrolase, family 1	FPrintScan	PR00131	GLHYDRLASE1	3	444,568,591,	458,585,603,	2.6e-06,2.6e-06,2.6e-06	3.2.1.-	Glycosidases, i.e. enzymes hydrolyzing O- and S-glycosyl	\N	\N	\N	N-Glycans biosynthesis	Metabolism of Complex Carbohydrates	METABOLIC	460064	KOG0626	Beta-glucosidase, lactase phlorizinhydrolase, and related proteins
Glycoside hydrolase, family 43	hydrolase activity, hydrolyzing O-glycosyl compounds	molecular_function	Y	0	no	35	TRINITY_DN55739_c0_g1_i1	jgi|Fusgr1|13170|FGSG_11366T0	29.55	291	154	10	39	902	69	311	6e-23	102	Fusgr1	Fusarium	FGSG_11366T0				13170	2933	hydrolase activity, hydrolyzing O-glycosyl compounds	molecular_function	GO:0004553	IPR006710	Glycoside hydrolase, family 43	HMMPfam	PF04616	Glyco_hydro_43	1	31,	309,	4.5e-05
Multicopper oxidases	\N	Secondary metabolites biosynthesis, transport and catabolism	N	0	no	32	TRINITY_DN116370_c0_g1_i8	jgi|Glost2|371418|gm1.1088_g	83.76	622	79	1	2068	203	119	718	0	1021	Glost2	Glonium	gm1.1088_g				371418	9710	oxidoreductase activity	molecular_function	GO:0016491	IPR001117	Multicopper oxidase, type 1	HMMPfam	PF00394	Cu-oxidase	1	329,	487,	2.3e-33	1.10.3.2	Laccase.	4 benzenediol + O(2) = 4 benzosemiquinone + 2 H(2)O.	Copper.	\N	\N	\N	\N	371492	KOG1263	Multicopper oxidases
Ca2+/Mg2+-permeable cation channels (LTRPC family)	Signal transduction mechanisms	Signal transduction mechanisms	N	5	Hel	33	TRINITY_DN49773_c0_g1_i1	jgi|Glost2|429441|estExt_fgenesh1_pm.C_NODE_3550002	95.92	319	13	0	3	959	276	594	4e-171	498	Glost2	Glonium	estExt_fgenesh1_pm.C_NODE_3550002				429441	3547	ion channel activity	molecular_function	GO:0005216	IPR005821	Ion transport	HMMPfam	PF00520	Ion_trans	1	308,	492,	0.0081									429515	KOG3614	Ca2+/Mg2+-permeable cation channels (LTRPC family)
GTPase Rab2, small G protein superfamily	Intracellular trafficking, secretion, and vesicular transport	Intracellular trafficking, secretion, and vesicular transport	N	0	no	34	TRINITY_DN335070_c0_g1_i1	jgi|PleosPC15_2|1031719|e_gw1.01.1306.1	34.26	108	45	5	11	298	109	202	0.0003	42.4	PleosPC15_2	Pleurotus	e_gw1.01.1306.1				1031719	5344	small GTPase mediated signal transduction	biological_process	GO:0007264	IPR001806	Ras GTPase	FPrintScan	PR00449	RASTRNSFRMNG	5	10,33,53,115,167,	31,49,75,128,189,	6.7e-34,6.7e-34,6.7e-34,6.7e-34,6.7e-34									1031719	KOG0098	GTPase Rab2, small G protein superfamily
Actin depolymerizing factor	Cytoskeleton	Cytoskeleton	N	0	no	9	TRINITY_DN266374_c0_g1_i1	jgi|Atrsp2|1244058|estExt_Genewise1.C_1990057	26.81	138	74	4	5	412	26	138	4e-10	58.2	Atrsp2	Atractiellales	estExt_Genewise1.C_1990057				1244058	2246	actin binding	molecular_function	GO:0003779	IPR002108	Actin-binding, cofilin/tropomyosin type	BlastProDom	PD002129	Q6BWX4_EEEEE_Q6BWX4;	1	97,	135,	2e-10									1244194	KOG1735	Actin depolymerizing factor
			N	0	no	10	TRINITY_DN253784_c0_g1_i1	jgi|Ilysp1|976787|CE976786_16089	70.59	68	18	2	441	241	18	84	2e-23	95.1	Ilysp1	Ilyonectria	CE976786_16089				976787
FOG: Transposon-encoded proteins with TYA, reverse transcriptase, integrase domains in various combinations	General function prediction only	General function prediction only	N	0	no	11	TRINITY_DN64951_c0_g2_i1	jgi|Ilysp1|1436241|gw1.92.40.1	36.11	72	46	0	269	484	191	262	5e-08	54.3	Ilysp1	Ilyonectria	gw1.92.40.1				1436241	2176	DNA binding	molecular_function	GO:0003677	IPR001584	Integrase, catalytic core	HMMPfam	PF00665	rve	1	5,	68,	3.6e-09									1436447	KOG0017	FOG: Transposon-encoded proteins with TYA, reverse transcriptase, integrase domains in various combinations
Actin depolymerizing factor	Cytoskeleton	Cytoskeleton	N	0	no	12	TRINITY_DN46437_c0_g1_i1	jgi|Ilysp1|767678|CE767677_40746	38.46	78	45	3	290	517	72	148	6e-08	53.1	Ilysp1	Ilyonectria	CE767677_40746				767678	2246	actin binding	molecular_function	GO:0003779	IPR002108	Actin-binding, cofilin/tropomyosin type	BlastProDom	PD002129	Q6C0Y0_EEEEE_Q6C0Y0;	1	110,	148,	7e-06									767884	KOG1735	Actin depolymerizing factor
Intradiol ring-cleavage dioxygenase, C-terminal	catalytic activity	molecular_function	N	0	no	13	TRINITY_DN69447_c1_g1_i1	jgi|Ilysp1|1483818|e_gw1.9.115.1	28.76	226	125	6	1339	701	72	274	5e-15	79.7	Ilysp1	Ilyonectria	e_gw1.9.115.1				1483818	2290	catalytic activity	molecular_function	GO:0003824	IPR000627	Intradiol ring-cleavage dioxygenase, C-terminal	HMMPfam	PF00775	Dioxygenase_C	1	103,	270,	2e-09
P-type trefoil			Y	0	no	14	TRINITY_DN89922_c0_g1_i1	jgi|Ilysp1|1722012|gm1.4495_g	28.19	149	87	4	639	220	3	140	3e-07	51.6	Ilysp1	Ilyonectria	gm1.4495_g				1722012					IPR000519	P-type trefoil	superfamily	SSF57492	Trefoil	1	80,	128,	0.0053
FOG: Transposon-encoded proteins with TYA, reverse transcriptase, integrase domains in various combinations	General function prediction only	General function prediction only	N	0	no	15	TRINITY_DN115942_c0_g5_i6	jgi|Ilysp1|1440369|gw1.126.29.1	40.85	71	41	1	228	16	89	158	3e-12	63.2	Ilysp1	Ilyonectria	gw1.126.29.1				1440369	2176	DNA binding	molecular_function	GO:0003677	IPR001584	Integrase, catalytic core	HMMPfam	PF00665	rve	1	122,	254,	2.3e-21									1440575	KOG0017	FOG: Transposon-encoded proteins with TYA, reverse transcriptase, integrase domains in various combinations
Histones H3 and H4	Chromatin structure and dynamics	Chromatin structure and dynamics	N	0	no	16	TRINITY_DN61164_c0_g2_i1	jgi|Ilysp1|1615993|fgenesh1_kg.5_#_5908_#_Locus4680v1rpkm32.33	95.83	24	1	0	357	286	95	118	4e-08	52	Ilysp1	Ilyonectria	fgenesh1_kg.5_#_5908_#_Locus4680v1rpkm32.33				1615993	587	nucleosome	cellular_component	GO:0000786	IPR000164	Histone H3	FPrintScan	PR00622	HISTONEH3	3	22,89,105,	43,105,126,	1.2e-26,1.2e-26,1.2e-26									1616199	KOG1745	Histones H3 and H4
			N	0	no	17	TRINITY_DN79617_c0_g1_i1	jgi|Ilysp1|1722382|gm1.4865_g	97.53	81	2	0	285	527	1	81	1e-47	167	Ilysp1	Ilyonectria	gm1.4865_g				1722382
Glycine C-acetyltransferase/2-amino-3-ketobutyrate-CoA ligase	Glycine, serine and threonine metabolism	Amino acid transport and metabolism	N	0	no	18	TRINITY_DN34364_c0_g1_i1	jgi|Morel2|133627|Morel1.fgenesh1_kg.7_#_231_#_Locus3902v2rpkm28.03	61.29	93	36	0	5	283	212	304	3e-23	95.5	Morel2	Mortierella	Morel1.fgenesh1_kg.7_#_231_#_Locus3902v2rpkm28.03				133627	5830	metabolic process	biological_process	GO:0008152	IPR004839	Aminotransferase, class I and II	HMMPfam	PF00155	Aminotran_1_2	1	78,	425,	3.5e-93	2.3.1.29	Glycine C-acetyltransferase.	Acetyl-CoA + glycine = CoA + 2-amino-3-oxobutanoate.	Pyridoxal-phosphate.	\N	Glycine, serine and threonine metabolism	Amino Acid Metabolism	METABOLIC	133866	KOG1359	Glycine C-acetyltransferase/2-amino-3-ketobutyrate-CoA ligase
			N	0	no	19	TRINITY_DN325098_c0_g1_i1	jgi|Morel2|1878089|gm1.9063_g	40.79	152	85	2	92	535	149	299	8e-27	108	Morel2	Mortierella	gm1.9063_g				1878089
Chitinase	Aminosugars metabolism	Carbohydrate transport and metabolism	Y	0	no	20	TRINITY_DN81782_c0_g2_i1	jgi|Morel2|137693|Morel1.fgenesh1_kg.29_#_163_#_Locus4366v1rpkm44.02	58.22	213	89	0	643	5	224	436	1e-86	269	Morel2	Mortierella	Morel1.fgenesh1_kg.29_#_163_#_Locus4366v1rpkm44.02				137693	2933	hydrolase activity, hydrolyzing O-glycosyl compounds	molecular_function	GO:0004553	IPR015821	Glycoside hydrolase, family 18, N-terminal	BlastProDom	PD000471	Q873X9_ASPFU_Q873X9;	1	61,	95,	7e-08	3.2.1.14	Chitinase.	Hydrolysis of the 1,4-beta-linkages of N-acetyl-D-glucosamine polymers of chitin.	\N	\N	Aminosugars metabolism	Metabolism of Complex Carbohydrates	METABOLIC	137932	KOG2806	Chitinase
Intermediate filament-like protein, sorting nexins, and related proteins containing PX (PhoX) domain(s)	Cytoskeleton	Cytoskeleton	N	2	Hel	21	TRINITY_DN134722_c0_g1_i1	jgi|Morel2|142747|Morel1.fgenesh1_kg.110_#_6_#_Locus6430v1rpkm24.12	37.79	172	105	2	312	827	1140	1309	3e-29	122	Morel2	Mortierella	Morel1.fgenesh1_kg.110_#_6_#_Locus6430v1rpkm24.12				142747	3228	signal transducer activity	molecular_function	GO:0004871	IPR001683	Phox-like	HMMPfam	PF00787	PX	1	1221,	1338,	7e-22									142986	KOG2101	Intermediate filament-like protein, sorting nexins, and related proteins containing PX (PhoX) domain(s)
Carbonic anhydrase	Nitrogen metabolism	General function prediction only	Y	0	no	22	TRINITY_DN88576_c0_g1_i1	jgi|Morel2|892647|Morel1.MIX7076_17_67	30.28	284	141	9	147	896	30	290	2e-21	97.4	Morel2	Mortierella	Morel1.MIX7076_17_67				892647	2531	carbonate dehydratase activity	molecular_function	GO:0004089	IPR001148	Carbonic anhydrase, eukaryotic	BlastProDom	PD000865	Q9KFW1_BACHD_Q9KFW1;	1	37,	297,	2e-29	4.2.1.1	Carbonate dehydratase.	H(2)CO(3) = CO(2) + H(2)O.	Zinc.	Osteopetrosis-renal tubular acidosis syndrome; MIM:259730.	Nitrogen metabolism	Energy Metabolism	METABOLIC	892886	KOG0382	Carbonic anhydrase
Carbonic anhydrase	Nitrogen metabolism	General function prediction only	Y	0	no	23	TRINITY_DN88576_c0_g1_i2	jgi|Morel2|892647|Morel1.MIX7076_17_67	30.28	284	141	9	147	896	30	290	2e-21	97.4	Morel2	Mortierella	Morel1.MIX7076_17_67				892647	2531	carbonate dehydratase activity	molecular_function	GO:0004089	IPR001148	Carbonic anhydrase, eukaryotic	BlastProDom	PD000865	Q9KFW1_BACHD_Q9KFW1;	1	37,	297,	2e-29	4.2.1.1	Carbonate dehydratase.	H(2)CO(3) = CO(2) + H(2)O.	Zinc.	Osteopetrosis-renal tubular acidosis syndrome; MIM:259730.	Nitrogen metabolism	Energy Metabolism	METABOLIC	892886	KOG0382	Carbonic anhydrase
Flavin-containing monooxygenase	\N	Secondary metabolites biosynthesis, transport and catabolism	N	0	no	24	TRINITY_DN57760_c0_g2_i1	jgi|Morel2|142667|Morel1.fgenesh1_kg.107_#_3_#_Locus13292v1rpkm2.58	42.48	153	84	1	38	484	371	523	4e-33	132	Morel2	Mortierella	Morel1.fgenesh1_kg.107_#_3_#_Locus13292v1rpkm2.58				142667	2890	flavin-containing monooxygenase activity	molecular_function	GO:0004499	IPR001327	Pyridine nucleotide-disulphide oxidoreductase, NAD-binding region	BlastProDom	PD000139	Q984M6_RHILO_Q984M6;	1	173,	247,	1e-05	1.14.13.8	Dimethylaniline monooxygenase (N-oxide forming).	N,N-dimethylaniline + NADPH + O(2) = N,N-dimethylaniline N-oxide + NADP(+) + H(2)O.	FAD.	Trimethylaminuria; MIM:602079,	\N	\N	\N	142906	KOG1399	Flavin-containing monooxygenase
Aspartyl protease	\N	Posttranslational modification, protein turnover, chaperones	Y	0	no	25	TRINITY_DN75332_c0_g1_i1	jgi|Morel2|892657|Morel1.MIX7086_6_35	28.68	387	239	14	1443	316	33	393	8e-21	97.8	Morel2	Mortierella	Morel1.MIX7086_6_35				892657	2632	pepsin A activity	molecular_function	GO:0004194	IPR001461	Peptidase A1	FPrintScan	PR00792	PEPSIN	4	87,233,280,367,	107,246,291,382,	2.3e-24,2.3e-24,2.3e-24,2.3e-24	3.4.23.1	Pepsin A.	Preferential cleavage: hydrophobic, preferably aromatic, residues in P1 and P1' positions. Cleaves 1-Phe-|-Val-2, 4-Gln-|-His-5, 13-Glu-|- Ala-14, 14-Ala-|-Leu-15, 15-Leu-|-Tyr-16, 16-Tyr-|-Leu-17, 23-Gly-|- Phe-24, 24-Phe-|-Phe-25 and 25-Phe-|-Tyr-26 bon	\N	\N	\N	\N	\N	892896	KOG1339	Aspartyl protease
			Y	0	no	26	TRINITY_DN34688_c0_g1_i1	jgi|Morel2|85707|Morel1.estExt_Genewise1.C_1_t10151	33.56	146	89	6	5	439	198	336	7e-11	67	Morel2	Mortierella	Morel1.estExt_Genewise1.C_1_t10151				85707
			N	0	no	27	TRINITY_DN48528_c0_g1_i1	jgi|Morel2|134661|Morel1.fgenesh1_kg.12_#_33_#_Locus3852v1rpkm52.44	34.58	483	294	9	1475	39	136	600	3e-85	280	Morel2	Mortierella	Morel1.fgenesh1_kg.12_#_33_#_Locus3852v1rpkm52.44				134661
WD40 repeat stress protein/actin interacting protein	Glycerolipid metabolism	Cytoskeleton	N	0	no	28	TRINITY_DN48528_c0_g2_i1	jgi|Morel2|134661|Morel1.fgenesh1_kg.12_#_33_#_Locus3852v1rpkm52.44	34.58	483	294	9	1475	39	136	600	3e-85	280	Morel2	Mortierella	Morel1.fgenesh1_kg.12_#_33_#_Locus3852v1rpkm52.44				134661	2313	1-alkyl-2-acetylglycerophosphocholine esterase activity	molecular_function	GO:0003847	IPR001680	WD40 repeat	BlastProDom	PD000018	WDR1_DROME_Q9VU68;	2	234,528,	264,558,	6e-06,0.003	3.1.1.47	2-acetyl-1-alkylglycerophosphocholine esterase.	2-acetyl-1-alkyl-sn-glycero-3-phosphocholine + H(2)O = 1-alkyl-sn- glycero-3-phosphocholine + acetate.	\N	\N	Glycerolipid metabolism	Metabolism of Complex Lipids	METABOLIC	134900	KOG0318	WD40 repeat stress protein/actin interacting protein
M13 family peptidase	\N	Amino acid transport and metabolism	Y	0	no	29	TRINITY_DN317759_c0_g1_i1	jgi|Morel2|17672|Morel1.gm1.5610_g	48.42	190	88	4	548	9	525	714	3e-51	179	Morel2	Mortierella	Morel1.gm1.5610_g				17672	2675	neprilysin activity	molecular_function	GO:0004245	IPR000718	Peptidase M13, neprilysin	FPrintScan	PR00786	NEPRILYSIN	4	521,539,560,635,	533,551,576,646,	3e-23,3e-23,3e-23,3e-23	3.4.24.71	Endothelin-converting enzyme 1.	Forms endothelin 1 by cleavage of the 21-Trp-|-Val-22 bond in the precursor.	Zinc.	\N	\N	\N	\N	17911	KOG3624	M13 family peptidase
Serine/threonine protein phosphatase	\N	Signal transduction mechanisms	N	0	no	30	TRINITY_DN246176_c0_g1_i1	jgi|Morel2|145519|Morel1.fgenesh1_pm.27_#_3	43.03	165	81	5	621	154	130	290	2e-29	117	Morel2	Mortierella	Morel1.fgenesh1_pm.27_#_3				145519	3088	protein serine/threonine phosphatase activity	molecular_function	GO:0004722	IPR014045	Protein phosphatase 2C, N-terminal	HMMPfam	PF00481	PP2C	1	22,	274,	8.8e-93	3.1.3.16	Serine/threonine specific protein phosphatase.	A phosphoprotein + H(2)O = a protein + phosphate.	\N	\N	\N	\N	\N	145758	KOG0698	Serine/threonine protein phosphatase
Signaling protein SWIFT and related BRCT domain proteins	Tryptophan metabolism	Transcription	N	0	no	31	TRINITY_DN128739_c0_g1_i1	jgi|Morel2|134376|Morel1.fgenesh1_kg.10_#_231_#_Locus2208v1rpkm99.27	39.42	104	57	3	369	67	1984	2084	3e-06	50.1	Morel2	Mortierella	Morel1.fgenesh1_kg.10_#_231_#_Locus2208v1rpkm99.27				134376	8445	hydrogen ion transmembrane transporter activity	molecular_function	GO:0015078	IPR000194	ATPase, F1/V1/A1 complex, alpha/beta subunit, nucleotide-binding	ScanRegExp	PS00152	ATPASE_ALPHA_BETA	1	613,	622,	NA	6.3.2.-	Acid--D-amino-acid ligases (peptide synthases).	\N	\N	\N	Tryptophan metabolism	Amino Acid Metabolism	METABOLIC	134615	KOG2043	Signaling protein SWIFT and related BRCT domain proteins
Actin-binding protein Coronin, contains WD40 repeats	Cytoskeleton	Cytoskeleton	N	0	no	1	TRINITY_DN380583_c0_g1_i1	jgi|Umbra1|261518|fgenesh1_kg.88_#_105_#_combest_scaffold_88_143375	53.57	280	125	4	839	3	54	329	5e-103	317	Umbra1	Umbelopsis	fgenesh1_kg.88_#_105_#_combest_scaffold_88_143375				261518					IPR001680	WD40 repeat	BlastProDom	PD000018	Q6BSC1_EEEEE_Q6BSC1;	3	78,127,173,	110,161,203,	0.0002,1e-09,7e-05									261643	KOG0303	Actin-binding protein Coronin, contains WD40 repeats
Alpha tubulin	Cytoskeleton	Cytoskeleton	N	0	no	2	TRINITY_DN93069_c1_g2_i3	jgi|Umbra1|243403|fgenesh1_kg.31_#_453_#_combest_scaffold_31_69566	100	24	0	0	409	338	406	429	1e-06	49.7	Umbra1	Umbelopsis	fgenesh1_kg.31_#_453_#_combest_scaffold_31_69566				243403	3737	GTP binding	molecular_function	GO:0005525	IPR000217	Tubulin	FPrintScan	PR01161	TUBULIN	9	10,50,92,105,131,150,175,189,377,	30,69,103,129,149,171,188,209,405,	3.2e-90,3.2e-90,3.2e-90,3.2e-90,3.2e-90,3.2e-90,3.2e-90,3.2e-90,3.2e-90									243528	KOG1376	Alpha tubulin
Uncharacterized conserved protein, contains ML domain	General function prediction only	General function prediction only	Y	0	no	3	TRINITY_DN73935_c0_g1_i1	jgi|Umbra1|228307|fgenesh1_kg.10_#_442_#_combest_scaffold_10_6285	28.57	119	74	4	600	268	38	153	2e-05	47	Umbra1	Umbelopsis	fgenesh1_kg.10_#_442_#_combest_scaffold_10_6285				228307					IPR003172	MD-2-related lipid-recognition	HMMPfam	PF02221	E1_DerP2_DerF2	1	31,	158,	3.7e-17									228432	KOG4680	Uncharacterized conserved protein, contains ML domain
Mg2+ transporter protein, CorA-like	membrane	cellular_component	N	2	Hel	4	TRINITY_DN173910_c0_g1_i1	jgi|Umbra1|239103|fgenesh1_kg.24_#_277_#_combest_scaffold_24_51061	33.78	74	44	1	2	223	508	576	9e-08	52	Umbra1	Umbelopsis	fgenesh1_kg.24_#_277_#_combest_scaffold_24_51061				239103	9320	membrane	cellular_component	GO:0016020	IPR002523	Mg2+ transporter protein, CorA-like	HMMPfam	PF01544	CorA	1	266,	576,	5e-34
Neutral trehalase	Starch and sucrose metabolism	Carbohydrate transport and metabolism	Y	0	no	5	TRINITY_DN91730_c0_g2_i1	jgi|Umbra1|249252|fgenesh1_kg.43_#_109_#_combest_scaffold_43_92207	46.53	331	144	6	989	3	108	407	2e-91	293	Umbra1	Umbelopsis	fgenesh1_kg.43_#_109_#_combest_scaffold_43_92207				249252	2934	alpha,alpha-trehalase activity	molecular_function	GO:0004555	IPR001661	Glycoside hydrolase, family 37	FPrintScan	PR00744	GLHYDRLASE37	5	199,269,306,385,456,	217,286,323,401,472,	3.9e-29,3.9e-29,3.9e-29,3.9e-29,3.9e-29	3.2.1.28	Alpha,alpha-trehalase.	Alpha,alpha-trehalose + H(2)O = 2 D-glucose.	\N	\N	Starch and sucrose metabolism	Metabolism of Complex Carbohydrates	METABOLIC	249377	KOG0602	Neutral trehalase
3-Methylcrotonyl-CoA carboxylase, biotin-containing subunit/Propionyl-CoA carboxylase, alpha chain/Acetyl-CoA carboxylase, biotin carboxylase subunit	Valine, leucine and isoleucine degradation	Amino acid transport and metabolism	N	0	no	6	TRINITY_DN242722_c0_g1_i1	jgi|Umbra1|252188|fgenesh1_kg.50_#_118_#_combest_scaffold_50_104758	46.15	104	52	1	375	64	440	539	1e-27	111	Umbra1	Umbelopsis	fgenesh1_kg.50_#_118_#_combest_scaffold_50_104758				252188	6968	biotin binding	molecular_function	GO:0009374	IPR005481	Carbamoyl phosphate synthase, large subunit, N-terminal	HMMPfam	PF00289	CPSase_L_chain	1	69,	181,	1.7e-52	6.4.1.3	Propionyl-CoA carboxylase.	ATP + propanoyl-CoA + HCO(3)(-) = ADP + phosphate + (S)-methylmalonyl-CoA.	Biotin.	\N	Valine, leucine and isoleucine degradation	Amino Acid Metabolism	METABOLIC	252313	KOG0238	3-Methylcrotonyl-CoA carboxylase, biotin-containing subunit/Propionyl-CoA carboxylase, alpha chain/Acetyl-CoA carboxylase, biotin carboxylase subunit
3-Methylcrotonyl-CoA carboxylase, non-biotin containing subunit/Acetyl-CoA carboxylase carboxyl transferase, subunit beta	Valine, leucine and isoleucine degradation	Amino acid transport and metabolism	N	0	no	7	TRINITY_DN382706_c0_g1_i1	jgi|Umbra1|252185|fgenesh1_kg.50_#_115_#_combest_scaffold_50_104752	67.39	138	45	0	415	2	43	180	2e-56	192	Umbra1	Umbelopsis	fgenesh1_kg.50_#_115_#_combest_scaffold_50_104752				252185	10069	ligase activity	molecular_function	GO:0016874	IPR000022	Carboxyl transferase	HMMPfam	PF01039	Carboxyl_trans	1	60,	542,	1.8e-276	6.4.1.3	Propionyl-CoA carboxylase.	ATP + propanoyl-CoA + HCO(3)(-) = ADP + phosphate + (S)-methylmalonyl-CoA.	Biotin.	\N	Valine, leucine and isoleucine degradation	Amino Acid Metabolism	METABOLIC	252310	KOG0540	3-Methylcrotonyl-CoA carboxylase, non-biotin containing subunit/Acetyl-CoA carboxylase carboxyl transferase, subunit beta
Very-long-chain acyl-CoA dehydrogenase	Valine, leucine and isoleucine degradation	Lipid transport and metabolism	N	0	no	8	TRINITY_DN315775_c0_g1_i1	jgi|Umbra1|251853|fgenesh1_kg.49_#_244_#_combest_scaffold_49_99904	47.87	211	105	2	632	3	109	315	2e-59	199	Umbra1	Umbelopsis	fgenesh1_kg.49_#_244_#_combest_scaffold_49_99904				251853	12251	heme binding	molecular_function	GO:0020037	IPR001199	Cytochrome b5	BlastProDom	PD000612	Q86ZG6_NEUCR_Q86ZG6;	1	5,	70,	2e-17	1.3.99.10	Isovaleryl-CoA dehydrogenase.	3-methylbutanoyl-CoA + ETF = 3-methylbut-2-enoyl-CoA + reduced ETF.	FAD.	Isovalericacidemia; MIM:243500.	Valine, leucine and isoleucine degradation	Amino Acid Metabolism	METABOLIC	251978	KOG0137	Very-long-chain acyl-CoA dehydrogenase
Alpha amylase	Carbohydrate transport and metabolism	Carbohydrate transport and metabolism	N	0	no	6500	TRINITY_DN52470_c0_g1_i1	jgi|Gloin1|256840|CE156828_2558	96.96	395	12	0	3	1187	1219	1613	0	812	Gloin1	Rhizophagus	CE156828_2558				256840	2572	4-alpha-glucanotransferase activity	molecular_function	GO:0004134	IPR010401	Amylo-alpha-1,6-glucosidase	HMMPfam	PF06202	GDE_C	1	1129,	1600,	1.1e-203									256952	KOG3625	Alpha amylase
			N	0	no	6501	TRINITY_DN61033_c0_g1_i1	jgi|Gloin1|13818|gm1.13818_g	75	288	67	3	1040	177	212	494	8e-153	446	Gloin1	Rhizophagus	gm1.13818_g				13818
Predicted transporter (major facilitator superfamily)	Pentose and glucuronate interconversions	General function prediction only	N	12	Hel	6502	TRINITY_DN82351_c0_g1_i2	jgi|Gloin1|341609|fgenesh1_kg.9843_#_1_#_ACTTGA_L001_R1_(paired)_contig_3504	96.12	464	18	0	1541	150	27	490	0	847	Gloin1	Rhizophagus	fgenesh1_kg.9843_#_1_#_ACTTGA_L001_R1_(paired)_contig_3504				341609	3642	sugar:hydrogen symporter activity	molecular_function	GO:0005351	IPR003663	Sugar transporter	FPrintScan	PR00171	SUGRTRNSPORT	5	17,102,268,373,396,	27,121,278,394,408,	1.7e-31,1.7e-31,1.7e-31,1.7e-31,1.7e-31	5.3.1.4	L-arabinose isomerase.	L-arabinose = L-ribulose.	\N	\N	Pentose and glucuronate interconversions	Carbohydrate Metabolism	METABOLIC	341721	KOG0254	Predicted transporter (major facilitator superfamily)
UDP-N-acetylglucosamine transporter	Carbohydrate transport and metabolism	Carbohydrate transport and metabolism	N	7	Hel	6503	TRINITY_DN55425_c0_g1_i1	jgi|Gloin1|26170|gm1.26170_g	94.15	342	20	0	1358	333	40	381	0	595	Gloin1	Rhizophagus	gm1.26170_g				26170	3633	nucleotide-sugar transmembrane transporter activity	molecular_function	GO:0005338	IPR013657	UAA transporter	HMMPfam	PF08449	UAA	1	15,	350,	8.4e-98									26282	KOG1583	UDP-N-acetylglucosamine transporter
Spliceosome subunit	RNA processing and modification	RNA processing and modification	N	0	no	6504	TRINITY_DN99013_c0_g5_i3	jgi|Gloin1|67848|e_gw1.4221.3.1	99.4	166	1	0	11	508	1	166	2e-92	287	Gloin1	Rhizophagus	e_gw1.4221.3.1				67848	162	nucleotide binding	molecular_function	GO:0000166	IPR004882	LUC7 related	HMMPfam	PF03194	LUC7	1	1,	224,	7.9e-42									67960	KOG0796	Spliceosome subunit
Vigilin	Lipid transport and metabolism	Lipid transport and metabolism	N	0	no	6505	TRINITY_DN5882_c0_g1_i1	jgi|Gloin1|337889|fgenesh1_kg.4881_#_8_#_ACTTGA_L001_R1_(paired)_contig_3432	95.7	419	18	0	1265	9	703	1121	0	710	Gloin1	Rhizophagus	fgenesh1_kg.4881_#_8_#_ACTTGA_L001_R1_(paired)_contig_3432				337889	2216	RNA binding	molecular_function	GO:0003723	IPR004088	K Homology, type 1	HMMPfam	PF00013	KH_1	12	16,104,187,286,341,431,529,610,695,774,855,1053,	91,174,247,329,404,512,598,682,762,843,931,1112,	2.5e-08,5.2e-07,2.5e-11,0.00018,2.7e-06,3.7e-05,1.4e-12,9.9e-14,1.9e-06,0.00088,6.4e-09,6.3e-17									338001	KOG2208	Vigilin
			N	0	no	6506	TRINITY_DN180942_c0_g1_i1	jgi|Gloin1|231918|CE131906_474	98.58	212	3	0	65	700	30	241	2e-153	437	Gloin1	Rhizophagus	CE131906_474				231918
Putative growth response protein	Signal transduction mechanisms	Signal transduction mechanisms	N	3	Hel	6507	TRINITY_DN56429_c0_g1_i1	jgi|Gloin1|217261|CE117249_226	99.21	126	1	0	599	222	1	126	4e-87	259	Gloin1	Rhizophagus	CE117249_226				217261					IPR009904	Insulin-induced	HMMPfam	PF07281	INSIG	1	4,	100,	4.3e-29									217373	KOG4363	Putative growth response protein
Amino acid transporters	Amino acid transport and metabolism	Amino acid transport and metabolism	N	6	Hel	6508	TRINITY_DN69691_c0_g1_i1	jgi|Gloin1|228696|CE128684_186	95.6	250	11	0	922	173	1	250	4e-146	421	Gloin1	Rhizophagus	CE128684_186				228696	4927	transport	biological_process	GO:0006810	IPR004841	Amino acid permease-associated region	HMMPfam	PF00324	AA_permease	1	1,	216,	8e-09									228808	KOG1286	Amino acid transporters
Chitin synthase/hyaluronan synthase (glycosyltransferases)	Aminosugars metabolism	Cell wall/membrane/envelope biogenesis	N	6	Hel	6509	TRINITY_DN58055_c0_g2_i1	jgi|Gloin1|346942|fgenesh1_kg.19019_#_1_#_ACTTGA_L001_R1_(paired)_contig_4033	93.44	366	20	2	3	1091	577	941	0	643	Gloin1	Rhizophagus	fgenesh1_kg.19019_#_1_#_ACTTGA_L001_R1_(paired)_contig_4033				346942	12251	heme binding	molecular_function	GO:0020037	IPR001199	Cytochrome b5	HMMPfam	PF00173	Cyt-b5	1	219,	303,	0.00041	2.4.1.16	Chitin synthase.	UDP-N-acetyl-D-glucosamine + {(1,4)-(N-acetyl-beta-D-glucosaminyl)}(N) = UDP + {(1,4)-(N-acetyl-beta-D-glucosaminyl)}(N+1).	\N	\N	Aminosugars metabolism	Metabolism of Complex Carbohydrates	METABOLIC	347054	KOG2571	Chitin synthase/hyaluronan synthase (glycosyltransferases)
Predicted membrane protein	Function unknown	Function unknown	N	5	Hel	6510	TRINITY_DN136904_c0_g1_i1	jgi|Gloin1|206345|CE106333_186	41.84	141	80	1	427	11	114	254	3e-35	128	Gloin1	Rhizophagus	CE106333_186				206345					IPR015414	SNARE associated Golgi protein	HMMPfam	PF09335	SNARE_assoc	1	86,	207,	1.1e-27									206457	KOG3140	Predicted membrane protein
			N	4	Hel	6511	TRINITY_DN103097_c0_g1_i2	jgi|Gloin1|349579|fgenesh1_kg.25237_#_1_#_ACTTGA_L001_R1_(paired)_contig_1868	93.46	535	33	2	40	1638	53	587	0	1055	Gloin1	Rhizophagus	fgenesh1_kg.25237_#_1_#_ACTTGA_L001_R1_(paired)_contig_1868				349579
Sulfate/bicarbonate/oxalate exchanger SAT-1 and related transporters (SLC26 family)	Inorganic ion transport and metabolism	Inorganic ion transport and metabolism	N	12	Hel	6512	TRINITY_DN37962_c0_g1_i1	jgi|Gloin1|21574|gm1.21574_g	99.26	270	2	0	3	812	377	646	2e-161	470	Gloin1	Rhizophagus	gm1.21574_g				21574	5940	secondary active sulfate transmembrane transporter activity	molecular_function	GO:0008271	IPR011547	Sulphate transporter	HMMPfam	PF00916	Sulfate_transp	1	169,	489,	2.6e-78									21686	KOG0236	Sulfate/bicarbonate/oxalate exchanger SAT-1 and related transporters (SLC26 family)
Chitin synthase/hyaluronan synthase (glycosyltransferases)	Aminosugars metabolism	Cell wall/membrane/envelope biogenesis	N	6	Hel	6513	TRINITY_DN61858_c0_g2_i1	jgi|Gloin1|346613|fgenesh1_kg.18320_#_1_#_ACTTGA_L001_R1_(paired)_contig_73	97.95	195	4	0	1361	777	1534	1728	0	415	Gloin1	Rhizophagus	fgenesh1_kg.18320_#_1_#_ACTTGA_L001_R1_(paired)_contig_73				346613	12251	heme binding	molecular_function	GO:0020037	IPR001609	Myosin head, motor region	FPrintScan	PR00193	MYOSINHEAVY	4	55,118,164,397,	74,143,191,425,	3.6e-28,3.6e-28,3.6e-28,3.6e-28	2.4.1.16	Chitin synthase.	UDP-N-acetyl-D-glucosamine + {(1,4)-(N-acetyl-beta-D-glucosaminyl)}(N) = UDP + {(1,4)-(N-acetyl-beta-D-glucosaminyl)}(N+1).	\N	\N	Aminosugars metabolism	Metabolism of Complex Carbohydrates	METABOLIC	346725	KOG2571	Chitin synthase/hyaluronan synthase (glycosyltransferases)
Protein involved in plasmid maintenance/nuclear protein involved in lipid metabolism	Cell motility	Cell motility	N	0	no	6514	TRINITY_DN71313_c0_g1_i1	jgi|Gloin1|118610|CE18598_1766	93.75	176	3	1	634	131	742	917	4e-90	291	Gloin1	Rhizophagus	CE18598_1766				118610					IPR007651	Lipin, N-terminal conserved region	HMMPfam	PF04571	Lipin_N	1	1,	107,	5.5e-58									118722	KOG2116	Protein involved in plasmid maintenance/nuclear protein involved in lipid metabolism
Sucrose transporter and related proteins	Carbohydrate transport and metabolism	Carbohydrate transport and metabolism	N	11	Hel	6515	TRINITY_DN241018_c0_g1_i1	jgi|Gloin1|336928|fgenesh1_kg.3893_#_1_#_remain_c3487	87.29	299	10	4	898	2	269	539	8e-155	451	Gloin1	Rhizophagus	fgenesh1_kg.3893_#_1_#_remain_c3487				336928					IPR011701	Major facilitator superfamily MFS-1	HMMPfam	PF07690	MFS_1	1	30,	210,	6.9e-10									337040	KOG0637	Sucrose transporter and related proteins
Uncharacterized conserved protein	Function unknown	Function unknown	N	0	no	6516	TRINITY_DN384653_c0_g1_i1	jgi|Gloin1|89161|fgenesh1_pg.8117_#_4	91.78	304	3	1	1142	231	15	296	0	558	Gloin1	Rhizophagus	fgenesh1_pg.8117_#_4				89161																						89273	KOG4188	Uncharacterized conserved protein
Nuclear transport receptor KAP120 (importin beta superfamily)	Nuclear structure	Nuclear structure	N	0	no	6517	TRINITY_DN42175_c0_g2_i1	jgi|Gloin1|11196|gm1.11196_g	91.6	381	3	1	1159	17	446	797	0	693	Gloin1	Rhizophagus	gm1.11196_g				11196	70	protein import into nucleus, docking	biological_process	GO:0000059	IPR001494	Importin-beta, N-terminal	HMMPfam	PF03810	IBN_N	1	26,	98,	1.4e-19									11308	KOG1993	Nuclear transport receptor KAP120 (importin beta superfamily)
Ypt/Rab-specific GTPase-activating protein GYP1	Intracellular trafficking, secretion, and vesicular transport	Intracellular trafficking, secretion, and vesicular transport	N	0	no	6518	TRINITY_DN130941_c0_g1_i1	jgi|Gloin1|75318|e_gw1.13523.6.1	99.6	247	1	0	802	62	38	284	0	509	Gloin1	Rhizophagus	e_gw1.13523.6.1				75318	3433	Rab GTPase activator activity	molecular_function	GO:0005097	IPR000195	RabGAP/TBC	HMMPfam	PF00566	TBC	1	27,	244,	1e-05									75430	KOG1092	Ypt/Rab-specific GTPase-activating protein GYP1
FY-rich, N-terminal	DNA binding	molecular_function	N	0	no	6519	TRINITY_DN102506_c0_g1_i1	jgi|Gloin1|109540|CE9528_624	100	216	0	0	70	717	1	216	6e-88	272	Gloin1	Rhizophagus	CE9528_624				109540	2176	DNA binding	molecular_function	GO:0003677	IPR003888	FY-rich, N-terminal	HMMPfam	PF05964	FYRN	1	183,	216,	1.9e-07
C-3 sterol dehydrogenase/3-beta-hydroxysteroid dehydrogenase and related dehydrogenases	Lipid transport and metabolism	Lipid transport and metabolism	N	0	no	6520	TRINITY_DN137473_c0_g1_i1	jgi|Gloin1|67469|e_gw1.3897.14.1	98.47	196	3	0	1	588	98	293	9e-124	361	Gloin1	Rhizophagus	e_gw1.3897.14.1				67469	2290	catalytic activity	molecular_function	GO:0003824	IPR001509	NAD-dependent epimerase/dehydratase	HMMPfam	PF01370	Epimerase	1	7,	250,	8.9e-09									67581	KOG1430	C-3 sterol dehydrogenase/3-beta-hydroxysteroid dehydrogenase and related dehydrogenases
Chitinase	Carbohydrate transport and metabolism	Carbohydrate transport and metabolism	N	0	no	6521	TRINITY_DN118740_c0_g1_i1	jgi|Gloin1|101090|CE1078_1538	93.68	380	18	2	1410	280	400	776	0	588	Gloin1	Rhizophagus	CE1078_1538				101090																						101202	KOG2806	Chitinase
FOG: TPR repeat	O-Glycans biosynthesis	General function prediction only	N	0	no	6522	TRINITY_DN361920_c0_g1_i1	jgi|Gloin1|338856|fgenesh1_kg.6043_#_10_#_ACTTGA_L001_R1_(paired)_contig_6532	97.33	487	9	2	1866	409	434	917	0	682	Gloin1	Rhizophagus	fgenesh1_kg.6043_#_10_#_ACTTGA_L001_R1_(paired)_contig_6532				338856	24	alpha-1,6-mannosyltransferase activity	molecular_function	GO:0000009	IPR001440	Tetratricopeptide TPR-1	HMMPfam	PF00515	TPR_1	9	17,51,85,121,158,195,267,301,335,	50,84,118,154,191,228,300,334,369,	0.0011,0.00029,9e-07,0.00015,0.043,8.8e-07,4.7e-08,4.5e-07,7.9e-05	2.4.1.-	Hexosyltransferases.	\N	\N	\N	O-Glycans biosynthesis	Metabolism of Complex Carbohydrates	METABOLIC	338968	KOG1124	FOG: TPR repeat
Ras GTPase activating protein RasGAP/neurofibromin	Defense mechanisms	Defense mechanisms	N	0	no	6523	TRINITY_DN257654_c0_g1_i1	jgi|Gloin1|29632|gm1.29632_g	98.96	384	3	1	1	1152	1133	1515	0	769	Gloin1	Rhizophagus	gm1.29632_g				29632	3432	GTPase activator activity	molecular_function	GO:0005096	IPR001936	Ras GTPase-activating protein	HMMPfam	PF00616	RasGAP	1	161,	333,	1.8e-59									29744	KOG1826	Ras GTPase activating protein RasGAP/neurofibromin
p21-activated serine/threonine protein kinase	Signal transduction mechanisms	Signal transduction mechanisms	N	0	no	6524	TRINITY_DN362587_c0_g1_i1	jgi|Gloin1|329334|MIX11115_358_62	100	178	0	0	900	367	1	178	1e-128	374	Gloin1	Rhizophagus	MIX11115_358_62				329334	3043	protein kinase activity	molecular_function	GO:0004672	IPR000719	Protein kinase, core	BlastProDom	PD000001	Q9XYY3_DICDI_Q9XYY3;	1	8,	177,	1e-49									329446	KOG0578	p21-activated serine/threonine protein kinase
			N	0	no	6525	TRINITY_DN69620_c0_g3_i1	jgi|Gloin1|334609|fgenesh1_kg.978_#_2_#_step3_c2461	93.83	81	5	0	408	166	24	104	2e-49	162	Gloin1	Rhizophagus	fgenesh1_kg.978_#_2_#_step3_c2461				334609
Uncharacterized conserved protein	Function unknown	Function unknown	N	0	no	6526	TRINITY_DN63682_c0_g1_i2	jgi|Gloin1|335270|fgenesh1_kg.1868_#_6_#_step3_c917	98.56	555	6	2	1915	251	93	645	0	1093	Gloin1	Rhizophagus	fgenesh1_kg.1868_#_6_#_step3_c917				335270					IPR004443	YjeF-related protein, N-terminal	HMMPfam	PF03853	YjeF_N	1	411,	599,	3.2e-17									335382	KOG2585	Uncharacterized conserved protein
Subunit of Golgi mannosyltransferase complex	Carbohydrate transport and metabolism	Carbohydrate transport and metabolism	N	0	no	6527	TRINITY_DN50588_c0_g1_i1	jgi|Gloin1|67384|e_gw1.3859.1.1	97.45	157	4	0	2	472	87	243	7e-99	292	Gloin1	Rhizophagus	e_gw1.3859.1.1				67384	9321	integral to membrane	cellular_component	GO:0016021	IPR008630	Galactosyl transferase	HMMPfam	PF05637	Glyco_transf_34	1	9,	220,	1.3e-08									67496	KOG4748	Subunit of Golgi mannosyltransferase complex
Predicted Zn2+-dependent endopeptidase, insulinase superfamily	Posttranslational modification, protein turnover, chaperones	Posttranslational modification, protein turnover, chaperones	N	0	no	6528	TRINITY_DN18477_c0_g1_i1	jgi|Gloin1|157180|CE57168_787	95.65	322	14	0	1559	594	1	322	0	589	Gloin1	Rhizophagus	CE57168_787				157180	2658	metalloendopeptidase activity	molecular_function	GO:0004222	IPR007863	Peptidase M16, C-terminal	HMMPfam	PF05193	Peptidase_M16_C	1	44,	226,	0.0035									157292	KOG0961	Predicted Zn2+-dependent endopeptidase, insulinase superfamily
Nonsense-mediated mRNA decay 2 protein	RNA processing and modification	RNA processing and modification	N	0	no	6529	TRINITY_DN59832_c0_g1_i2	jgi|Gloin1|54216|gw1.9431.1.1	100	62	0	0	802	617	1	62	3e-34	126	Gloin1	Rhizophagus	gw1.9431.1.1				54216					IPR007193	Up-frameshift suppressor 2	HMMPfam	PF04050	Upf2	1	11,	56,	8e-14									54328	KOG2051	Nonsense-mediated mRNA decay 2 protein
			N	1	Hel	6530	TRINITY_DN60798_c0_g1_i1	jgi|Gloin1|345391|fgenesh1_kg.16129_#_2_#_remain_c5547	60.18	113	1	2	1	339	151	219	2e-30	119	Gloin1	Rhizophagus	fgenesh1_kg.16129_#_2_#_remain_c5547				345391
Lysophosphatidic acid acyltransferase endophilin/SH3GL, involved in synaptic vesicle formation	Purine metabolism	Lipid transport and metabolism	N	1	Hel	6531	TRINITY_DN178263_c0_g1_i1	jgi|Gloin1|97502|fgenesh1_pg.22294_#_1	85.43	302	40	2	362	1258	1	301	7e-109	333	Gloin1	Rhizophagus	fgenesh1_pg.22294_#_1				97502	6217	myosin ATPase activity	molecular_function	GO:0008570	IPR001452	Src homology-3	FPrintScan	PR00452	SH3DOMAIN	4	100,114,130,146,	110,129,139,158,	1.2e-09,1.2e-09,1.2e-09,1.2e-09	3.6.4.1	Myosin ATPase.	ATP + H(2)O = ADP + phosphate.	\N	\N	Purine metabolism	Nucleotide Metabolism	METABOLIC	97614	KOG1118	Lysophosphatidic acid acyltransferase endophilin/SH3GL, involved in synaptic vesicle formation
Histone tail methylase	Chromatin structure and dynamics	Chromatin structure and dynamics	N	0	no	6532	TRINITY_DN34356_c1_g1_i1	jgi|Gloin1|854|gm1.854_g	97.37	190	3	1	602	39	765	954	3e-113	353	Gloin1	Rhizophagus	gm1.854_g				854	3838	nucleus	cellular_component	GO:0005634	IPR001214	SET	ProfileScan	PS50280	SET	1	199,	238,	10.761									966	KOG2589	Histone tail methylase
Tyrosine kinase specific for activated (GTP-bound) p21cdc42Hs	Sphingoglycolipid metabolism	Signal transduction mechanisms	N	0	no	6533	TRINITY_DN62044_c0_g2_i1	jgi|Gloin1|349563|fgenesh1_kg.25180_#_1_#_remain_c1084	98.33	418	7	0	1501	248	1	418	0	857	Gloin1	Rhizophagus	fgenesh1_kg.25180_#_1_#_remain_c1084				349563	3043	protein kinase activity	molecular_function	GO:0004672	IPR000719	Protein kinase, core	BlastProDom	PD000001	Q8LQ53_EEEEE_Q8LQ53;	1	170,	349,	6e-20	2.7.1.-	Phosphotransferases with an alcohol group as acceptor.	\N	\N	\N	Sphingoglycolipid metabolism	Metabolism of Complex Lipids	METABOLIC	349675	KOG0192	Tyrosine kinase specific for activated (GTP-bound) p21cdc42Hs
Adaptor protein Enigma and related PDZ-LIM proteins	Signal transduction mechanisms	Signal transduction mechanisms	N	0	no	6534	TRINITY_DN60841_c0_g1_i1	jgi|Gloin1|344078|fgenesh1_kg.13792_#_12_#_ACTTGA_L001_R1_(paired)_contig_8490	98.19	387	7	0	3	1163	192	578	0	756	Gloin1	Rhizophagus	fgenesh1_kg.13792_#_12_#_ACTTGA_L001_R1_(paired)_contig_8490				344078	5939	zinc ion binding	molecular_function	GO:0008270	IPR001781	Zinc finger, LIM-type	BlastProDom	PD000094	Q8MML5_DICDI_Q8MML5;	3	380,443,506,	438,501,556,	7e-07,5e-13,6e-05									344190	KOG1703	Adaptor protein Enigma and related PDZ-LIM proteins
Nucleolar GTPase/ATPase p130	Nuclear structure	Nuclear structure	N	0	no	6535	TRINITY_DN139093_c0_g1_i1	jgi|Gloin1|336915|fgenesh1_kg.3887_#_4_#_ACTTGA_L001_R1_(paired)_contig_2682	98.66	449	6	0	1460	114	2712	3160	0	924	Gloin1	Rhizophagus	fgenesh1_kg.3887_#_4_#_ACTTGA_L001_R1_(paired)_contig_2682				336915					IPR008985	Concanavalin A-like lectin/glucanase	superfamily	SSF49899	Concanavalin A-like lectins/glucanases	1	193,	2798,	0.01									337027	KOG2992	Nucleolar GTPase/ATPase p130
			N	0	no	6536	TRINITY_DN79036_c1_g1_i2	jgi|Gloin1|346726|fgenesh1_kg.18581_#_2_#_step3_rep_c937	97.15	386	11	0	166	1323	32	417	0	767	Gloin1	Rhizophagus	fgenesh1_kg.18581_#_2_#_step3_rep_c937				346726
mRNA cap methyltransferase	\N	RNA processing and modification	N	0	no	6537	TRINITY_DN51159_c0_g2_i1	jgi|Gloin1|60236|gw1.10901.6.1	98.67	226	3	0	2	679	55	280	2e-157	445	Gloin1	Rhizophagus	gw1.10901.6.1				60236	4518	mRNA capping	biological_process	GO:0006370	IPR004971	mRNA capping enzyme, large subunit	HMMPfam	PF03291	Pox_MCEL	1	1,	287,	9.1e-100	2.1.1.56	mRNA (guanine-N7-)-methyltransferase.	S-adenosyl-L-methionine + G(5')PPPR-RNA = S-adenosyl-L-homocysteine + m7G(5')PPPR-RNA.	\N	\N	\N	\N	\N	60348	KOG1975	mRNA cap methyltransferase
Transcription factor, Myb superfamily	Transcription	Transcription	N	0	no	6538	TRINITY_DN133079_c0_g1_i1	jgi|Gloin1|13194|gm1.13194_g	93.23	517	24	3	1708	158	236	741	0	645	Gloin1	Rhizophagus	gm1.13194_g				13194	2176	DNA binding	molecular_function	GO:0003677	IPR007087	Zinc finger, C2H2-type	HMMPfam	PF00096	zf-C2H2	2	591,701,	616,726,	0.009,0.00023									13306	KOG0048	Transcription factor, Myb superfamily
Rho GTPase-activating protein	Signal transduction mechanisms	Signal transduction mechanisms	N	0	no	6539	TRINITY_DN32126_c0_g1_i1	jgi|Gloin1|270834|CE170822_1289	97.45	196	5	0	1	588	35	230	1e-140	410	Gloin1	Rhizophagus	CE170822_1289				270834	3827	intracellular	cellular_component	GO:0005622	IPR000198	RhoGAP	HMMPfam	PF00620	RhoGAP	1	73,	228,	1.2e-48									270946	KOG2710	Rho GTPase-activating protein
			N	0	no	6540	TRINITY_DN290955_c0_g1_i1	jgi|Gloin1|96994|fgenesh1_pg.21240_#_2	86.44	118	16	0	354	1	1	118	4e-69	212	Gloin1	Rhizophagus	fgenesh1_pg.21240_#_2				96994
Myosin class II heavy chain	Cytoskeleton	Cytoskeleton	N	0	no	6541	TRINITY_DN100479_c1_g2_i1	jgi|Gloin1|341331|fgenesh1_kg.9479_#_8_#_remain_c5508	93.19	191	13	0	2205	1633	28	218	3e-81	265	Gloin1	Rhizophagus	fgenesh1_kg.9479_#_8_#_remain_c5508				341331																						341443	KOG0161	Myosin class II heavy chain
Glycosylphosphatidylinositol anchor attachment protein GAA1	Posttranslational modification, protein turnover, chaperones	Posttranslational modification, protein turnover, chaperones	N	7	Hel	6542	TRINITY_DN313235_c0_g1_i1	jgi|Gloin1|336749|fgenesh1_kg.3691_#_5_#_ACTTGA_L001_R1_(paired)_contig_10783	97.73	176	4	0	3	530	170	345	2e-106	324	Gloin1	Rhizophagus	fgenesh1_kg.3691_#_5_#_ACTTGA_L001_R1_(paired)_contig_10783				336749	9321	integral to membrane	cellular_component	GO:0016021	IPR007246	Gaa1-like, GPI transamidase component	HMMPfam	PF04114	Gaa1	1	124,	618,	3.9e-85									336861	KOG3566	Glycosylphosphatidylinositol anchor attachment protein GAA1
Dystonin, GAS (Growth-arrest-specific protein), and related proteins	Cytoskeleton	Cytoskeleton	N	0	no	6543	TRINITY_DN242062_c0_g1_i1	jgi|Gloin1|22265|gm1.22265_g	49.12	456	225	4	1540	191	206	660	8e-156	468	Gloin1	Rhizophagus	gm1.22265_g				22265	3708	binding	molecular_function	GO:0005488	IPR016024	Armadillo-type fold	superfamily	SSF48371	ARM repeat	1	172,	384,	0.0069									22377	KOG0516	Dystonin, GAS (Growth-arrest-specific protein), and related proteins
			N	1	Hel	6544	TRINITY_DN23765_c0_g1_i1	jgi|Gloin1|121738|CE21726_415	96.15	26	1	0	532	609	58	83	1e-07	51.6	Gloin1	Rhizophagus	CE21726_415				121738
Growth factor receptor-bound proteins (GRB7, GRB10, GRB14)	Signal transduction mechanisms	Signal transduction mechanisms	N	0	no	6545	TRINITY_DN13798_c0_g1_i1	jgi|Gloin1|206943|CE106931_244	93.4	197	8	1	740	150	260	451	5e-92	285	Gloin1	Rhizophagus	CE106931_244				206943					IPR001849	Pleckstrin-like	HMMPfam	PF00169	PH	1	66,	174,	3.8e-09									207055	KOG3751	Growth factor receptor-bound proteins (GRB7, GRB10, GRB14)
FOG: Zn-finger	General function prediction only	General function prediction only	N	0	no	6546	TRINITY_DN69735_c0_g1_i1	jgi|Gloin1|350035|fgenesh1_kg.27051_#_1_#_remain_c4348	97.18	284	8	0	290	1141	1	284	2e-149	431	Gloin1	Rhizophagus	fgenesh1_kg.27051_#_1_#_remain_c4348				350035																						350147	KOG1721	FOG: Zn-finger
Heterochromatin-associated protein HP1 and related CHROMO domain proteins	Inositol phosphate metabolism	Chromatin structure and dynamics	N	0	no	6547	TRINITY_DN129136_c0_g1_i1	jgi|Gloin1|344673|fgenesh1_kg.14871_#_1_#_ACTTGA_L001_R1_(paired)_contig_12178	97.48	119	2	1	574	221	219	337	3e-80	248	Gloin1	Rhizophagus	fgenesh1_kg.14871_#_1_#_ACTTGA_L001_R1_(paired)_contig_12178				344673	586	chromatin	cellular_component	GO:0000785	IPR000953	Chromo domain	HMMPfam	PF00385	Chromo	1	81,	131,	5.8e-14	2.7.1.67	1-phosphatidylinositol 4-kinase.	ATP + 1-phosphatidyl-1D-myo-inositol = ADP + 1-phosphatidyl-1D-myo- inositol 4-phosphate.	\N	\N	Inositol phosphate metabolism	Metabolism of Complex Lipids	METABOLIC	344785	KOG1911	Heterochromatin-associated protein HP1 and related CHROMO domain proteins
Cysteine protease required for autophagy - Apg4p/Aut2p	\N	Cytoskeleton	N	0	no	6548	TRINITY_DN12120_c0_g1_i1	jgi|Gloin1|337503|fgenesh1_kg.4445_#_4_#_ACTTGA_L001_R1_(paired)_contig_797	98.37	246	4	0	738	1	277	522	1e-175	501	Gloin1	Rhizophagus	fgenesh1_kg.4445_#_4_#_ACTTGA_L001_R1_(paired)_contig_797				337503	2635	cysteine-type endopeptidase activity	molecular_function	GO:0004197	IPR005078	Peptidase C54	HMMPfam	PF03416	Peptidase_C54	1	194,	474,	4.6e-118	3.4.22.-	Cysteine endopeptidases.	\N	\N	\N	\N	\N	\N	337615	KOG2674	Cysteine protease required for autophagy - Apg4p/Aut2p
Serine/threonine protein phosphatase	Signal transduction mechanisms	Signal transduction mechanisms	N	0	no	6549	TRINITY_DN71552_c0_g2_i1	jgi|Gloin1|339208|fgenesh1_kg.6541_#_7_#_ACTTGA_L001_R1_(paired)_contig_2227	99.73	364	1	0	1342	251	9	372	0	723	Gloin1	Rhizophagus	fgenesh1_kg.6541_#_7_#_ACTTGA_L001_R1_(paired)_contig_2227				339208	2290	catalytic activity	molecular_function	GO:0003824	IPR010822	Sporulation stage II, protein E C-terminal	HMMPfam	PF07228	SpoIIE	1	109,	370,	0.0027									339320	KOG1379	Serine/threonine protein phosphatase
Predicted membrane protein	Function unknown	Function unknown	N	4	Hel	6550	TRINITY_DN256823_c0_g1_i1	jgi|Gloin1|164664|CE64652_1357	93.28	134	9	0	506	105	228	361	1e-75	236	Gloin1	Rhizophagus	CE64652_1357				164664					IPR006603	Cystinosin/ERS1p repeat	HMMPfam	PF04193	PQ-loop	2	31,217,	94,281,	4.9e-16,7.6e-12									164776	KOG2913	Predicted membrane protein
FOG: Immunoglobin and related proteins	\N	General function prediction only	N	0	no	6551	TRINITY_DN82796_c0_g1_i1	jgi|Gloin1|341721|fgenesh1_kg.10002_#_2_#_ACTTGA_L001_R1_(paired)_contig_254	85.19	648	33	6	2	1879	341	947	0	691	Gloin1	Rhizophagus	fgenesh1_kg.10002_#_2_#_ACTTGA_L001_R1_(paired)_contig_254				341721	2233	peptidyl-prolyl cis-trans isomerase activity	molecular_function	GO:0003755										5.2.1.8	Peptidylprolyl isomerase.	Peptidylproline (omega=180) = peptidylproline (omega=0).	\N	\N	\N	\N	\N	341833	KOG4475	FOG: Immunoglobin and related proteins
Plastocyanin-like	copper ion binding	molecular_function	Y	1	Hel	6552	TRINITY_DN83962_c0_g1_i1	jgi|Gloin1|12600|gm1.12600_g	74.6	126	30	1	807	436	1	126	3e-62	203	Gloin1	Rhizophagus	gm1.12600_g				12600	3722	copper ion binding	molecular_function	GO:0005507	IPR003245	Plastocyanin-like	BlastProDom	PD003122	Q7F0P9_EEEEE_Q7F0P9;	1	47,	113,	0.002
Exosomal 3'-5' exoribonuclease complex, subunit Rrp44/Dis3	\N	Translation, ribosomal structure and biogenesis	N	0	no	6553	TRINITY_DN78015_c0_g1_i1	jgi|Gloin1|340146|fgenesh1_kg.7889_#_4_#_step3_rep_c354	98.24	680	12	0	2320	281	722	1401	0	1258	Gloin1	Rhizophagus	fgenesh1_kg.7889_#_4_#_step3_rep_c354				340146	2216	RNA binding	molecular_function	GO:0003723	IPR001900	Ribonuclease II and R	HMMPfam	PF00773	RNB	1	785,	1125,	6.8e-145	3.1.13.1	Exoribonuclease II.	Exonucleolytic cleavage in the 3'- to 5'-direction to yield 5'-phosphomononucleotides.	\N	\N	\N	\N	\N	340258	KOG2102	Exosomal 3'-5' exoribonuclease complex, subunit Rrp44/Dis3
Polyadenylate-binding protein (RRM superfamily)	Translation, ribosomal structure and biogenesis	Translation, ribosomal structure and biogenesis	N	0	no	6554	TRINITY_DN96057_c1_g2_i1	jgi|Gloin1|338743|fgenesh1_kg.5930_#_3_#_ACTTGA_L001_R1_(paired)_contig_3260	99.04	311	3	0	1225	293	333	643	1e-177	517	Gloin1	Rhizophagus	fgenesh1_kg.5930_#_3_#_ACTTGA_L001_R1_(paired)_contig_3260				338743	2175	nucleic acid binding	molecular_function	GO:0003676	IPR000504	RNA recognition motif, RNP-1	HMMPfam	PF00076	RRM_1	2	117,250,	187,321,	4.5e-13,9.1e-27									338855	KOG0123	Polyadenylate-binding protein (RRM superfamily)
Putative alpha 1,2 mannosyltransferase	O-Glycans biosynthesis	Carbohydrate transport and metabolism	Y	10	Hel	6555	TRINITY_DN179465_c0_g1_i1	jgi|Gloin1|69863|e_gw1.6362.1.1	96.63	267	9	0	10	810	220	486	1e-175	505	Gloin1	Rhizophagus	e_gw1.6362.1.1				69863	24	alpha-1,6-mannosyltransferase activity	molecular_function	GO:0000009	IPR005599	Alg9-like mannosyltransferase	HMMPfam	PF03901	Glyco_transf_22	1	9,	480,	8.4e-41	2.4.1.-	Hexosyltransferases.	\N	\N	\N	O-Glycans biosynthesis	Metabolism of Complex Carbohydrates	METABOLIC	69975	KOG4123	Putative alpha 1,2 mannosyltransferase
Cyclin D-interacting protein GCIP	Cell cycle control, cell division, chromosome partitioning	Cell cycle control, cell division, chromosome partitioning	N	0	no	6556	TRINITY_DN379708_c0_g1_i1	jgi|Gloin1|82330|e_gw1.25835.2.1	98.33	180	3	0	540	1	1	180	8e-99	295	Gloin1	Rhizophagus	e_gw1.25835.2.1				82330					IPR013260	mRNA splicing factor SYF2	HMMPfam	PF08231	SYF2	1	23,	211,	1.6e-58									82442	KOG2609	Cyclin D-interacting protein GCIP
Kinesin (SMY1 subfamily)	Cytoskeleton	Cytoskeleton	N	0	no	6557	TRINITY_DN395523_c0_g1_i1	jgi|Gloin1|274211|CE174199_1661	95.69	348	11	2	15	1049	190	536	7e-158	461	Gloin1	Rhizophagus	CE174199_1661				274211	3708	binding	molecular_function	GO:0005488	IPR000225	Armadillo	HMMSmart	SM00185	no description	4	122,165,213,295,	163,212,256,336,	3e+02,84,76,9.7									274323	KOG0240	Kinesin (SMY1 subfamily)
Sterol O-acyltransferase/Diacylglycerol O-acyltransferase	Bile acid biosynthesis	Lipid transport and metabolism	N	6	Hel	6558	TRINITY_DN74100_c0_g1_i1	jgi|Gloin1|151841|CE51829_6381	99.55	445	2	0	1633	299	1	445	0	868	Gloin1	Rhizophagus	CE51829_6381				151841	3133	sterol O-acyltransferase activity	molecular_function	GO:0004772	IPR004299	Membrane bound O-acyl transferase, MBOAT	HMMPfam	PF03062	MBOAT	1	171,	455,	7.5e-07	2.3.1.26	Sterol O-acyltransferase.	Acyl-CoA + cholesterol = CoA + cholesterol ester.	\N	\N	Bile acid biosynthesis	Lipid Metabolism	METABOLIC	151953	KOG0380	Sterol O-acyltransferase/Diacylglycerol O-acyltransferase
Methylthioadenosine phosphorylase MTAP	\N	Nucleotide transport and metabolism	N	0	no	6559	TRINITY_DN60355_c0_g2_i1	jgi|Gloin1|52393|gw1.635.5.1	92.09	278	22	0	41	874	12	289	0	546	Gloin1	Rhizophagus	gw1.635.5.1				52393	9962	transferase activity, transferring pentosyl groups	molecular_function	GO:0016763	IPR001369	Purine phosphorylase, family 2	HMMPfam	PF00896	Mtap_PNP	1	1,	266,	6.4e-97	2.4.2.28	5'-methylthioadenosine phosphorylase.	5'-methylthioadenosine + phosphate = adenine + 5-methylthio-D- ribose 1-phosphate.	\N	\N	\N	\N	\N	52505	KOG3985	Methylthioadenosine phosphorylase MTAP
Locus-specific chromosome binding proteins	Function unknown	Function unknown	N	0	no	6560	TRINITY_DN90981_c0_g2_i1	jgi|Gloin1|348011|fgenesh1_kg.21467_#_2_#_step3_c481	96.79	436	8	3	1596	301	1	434	0	692	Gloin1	Rhizophagus	fgenesh1_kg.21467_#_2_#_step3_c481				348011	3046	transmembrane receptor protein serine/threonine kinase activity	molecular_function	GO:0004675																		348123	KOG2660	Locus-specific chromosome binding proteins
Tyrosine kinase specific for activated (GTP-bound) p21cdc42Hs	Signal transduction mechanisms	Signal transduction mechanisms	N	0	no	6561	TRINITY_DN74290_c0_g1_i1	jgi|Gloin1|343599|fgenesh1_kg.12951_#_2_#_ACTTGA_L001_R1_(paired)_contig_1810	99.23	517	3	1	1594	44	1	516	0	1030	Gloin1	Rhizophagus	fgenesh1_kg.12951_#_2_#_ACTTGA_L001_R1_(paired)_contig_1810				343599	3043	protein kinase activity	molecular_function	GO:0004672	IPR000719	Protein kinase, core	BlastProDom	PD000001	Q6XHB1_DICDI_Q6XHB1;	1	112,	345,	2e-23									343711	KOG0192	Tyrosine kinase specific for activated (GTP-bound) p21cdc42Hs
Serine/threonine protein kinase	Signal transduction mechanisms	Signal transduction mechanisms	Y	0	no	6562	TRINITY_DN75552_c0_g1_i1	jgi|Gloin1|343800|fgenesh1_kg.13349_#_1_#_ACTTGA_L001_R1_(paired)_contig_258	66.95	233	44	3	931	275	1	214	3e-81	253	Gloin1	Rhizophagus	fgenesh1_kg.13349_#_1_#_ACTTGA_L001_R1_(paired)_contig_258				343800																						343912	KOG1187	Serine/threonine protein kinase
			N	0	no	6563	TRINITY_DN50525_c0_g1_i1	jgi|Gloin1|345279|fgenesh1_kg.15940_#_1_#_remain_c8217	93.65	126	8	0	388	11	1	126	4e-82	246	Gloin1	Rhizophagus	fgenesh1_kg.15940_#_1_#_remain_c8217				345279
Vesicle coat complex AP-2, alpha subunit	Intracellular trafficking, secretion, and vesicular transport	Intracellular trafficking, secretion, and vesicular transport	N	0	no	6564	TRINITY_DN301720_c0_g1_i1	jgi|Gloin1|344154|fgenesh1_kg.13890_#_1_#_ACTTGA_L001_R1_(paired)_contig_5403	96.98	199	6	0	600	4	726	924	3e-125	382	Gloin1	Rhizophagus	fgenesh1_kg.13890_#_1_#_ACTTGA_L001_R1_(paired)_contig_5403				344154	3727	protein binding	molecular_function	GO:0005515	IPR002553	Clathrin/coatomer adaptor, adaptin-like, N-terminal	HMMPfam	PF01602	Adaptin_N	1	24,	579,	2.8e-143									344266	KOG1077	Vesicle coat complex AP-2, alpha subunit
Cl- channel CLC-3 and related proteins (CLC superfamily)	Inorganic ion transport and metabolism	Inorganic ion transport and metabolism	N	11	Hel	6565	TRINITY_DN69313_c0_g1_i1	jgi|Gloin1|340417|fgenesh1_kg.8236_#_3_#_ACTTGA_L001_R1_(paired)_contig_236	89.81	363	36	1	1	1086	444	806	0	624	Gloin1	Rhizophagus	fgenesh1_kg.8236_#_3_#_ACTTGA_L001_R1_(paired)_contig_236				340417	3572	voltage-gated chloride channel activity	molecular_function	GO:0005247	IPR001807	Chloride channel, voltage gated	FPrintScan	PR00762	CLCHANNEL	7	319,350,404,592,644,662,701,	336,369,423,612,660,681,715,	1.5e-69,1.5e-69,1.5e-69,1.5e-69,1.5e-69,1.5e-69,1.5e-69									340529	KOG0475	Cl- channel CLC-3 and related proteins (CLC superfamily)
Zinc-binding oxidoreductase	\N	Energy production and conversion	N	0	no	6566	TRINITY_DN373263_c0_g1_i1	jgi|Gloin1|338543|fgenesh1_kg.5704_#_2_#_step3_c2180	97.27	220	6	0	660	1	125	344	8e-153	435	Gloin1	Rhizophagus	fgenesh1_kg.5704_#_2_#_step3_c2180				338543	2290	catalytic activity	molecular_function	GO:0003824	IPR013149	Alcohol dehydrogenase, zinc-binding	HMMPfam	PF00107	ADH_zinc_N	1	168,	309,	2.9e-30	1.6.5.5	NADPH:quinone reductase.	NADPH + quinone = NADP(+) + semiquinone.	Zinc.	\N	\N	\N	\N	338655	KOG1198	Zinc-binding oxidoreductase
Predicted translation factor, contains W2 domain	Translation, ribosomal structure and biogenesis	Translation, ribosomal structure and biogenesis	N	0	no	6567	TRINITY_DN86066_c0_g2_i1	jgi|Gloin1|181000|CE80988_4782	99.74	382	1	0	1	1146	36	417	0	789	Gloin1	Rhizophagus	CE80988_4782				181000	2228	translation initiation factor activity	molecular_function	GO:0003743	IPR003307	eIF4-gamma/eIF5/eIF2-epsilon	HMMPfam	PF02020	W2	1	347,	426,	4.2e-24									181112	KOG2297	Predicted translation factor, contains W2 domain
Uncharacterized conserved protein	Function unknown	Function unknown	N	6	Hel	6568	TRINITY_DN238259_c0_g1_i1	jgi|Gloin1|320934|MIX2715_3089_100	96.74	491	13	2	1579	107	10	497	0	820	Gloin1	Rhizophagus	MIX2715_3089_100				320934					IPR008521	Protein of unknown function DUF803	HMMPfam	PF05653	DUF803	1	3,	212,	3.4e-70									321046	KOG2922	Uncharacterized conserved protein
mRNA capping enzyme, guanylyltransferase (alpha) subunit	RNA processing and modification	RNA processing and modification	N	0	no	6569	TRINITY_DN6524_c0_g1_i1	jgi|Gloin1|82808|e_gw1.27491.1.1	93.04	158	11	0	1	474	2	159	2e-108	319	Gloin1	Rhizophagus	e_gw1.27491.1.1				82808	2875	mRNA guanylyltransferase activity	molecular_function	GO:0004484	IPR001339	mRNA capping enzyme	HMMPfam	PF01331	mRNA_cap_enzyme	1	1,	45,	2.2e-18									82920	KOG2386	mRNA capping enzyme, guanylyltransferase (alpha) subunit
Mitochondrial F1F0-ATP synthase, subunit d/ATP7	ATP synthesis	Energy production and conversion	N	0	no	6570	TRINITY_DN48580_c0_g1_i1	jgi|Gloin1|144549|CE44537_3013	98.03	152	3	0	212	667	21	172	8e-102	301	Gloin1	Rhizophagus	CE44537_3013				144549	9292	ATP synthesis coupled proton transport	biological_process	GO:0015986	IPR008689	ATPase, F0 complex, subunit D, mitochondrial	HMMPIR	PIRSF005514	Mitochondrial ATP synthase, subunit D	1	1,	173,	8.3e-49	3.6.3.14	H(+)-transporting two-sector ATPase.	ATP + H(2)O + H(+)(In) = ADP + phosphate + H(+)(Out).	\N	\N	ATP synthesis	Energy Metabolism	METABOLIC	144661	KOG3366	Mitochondrial F1F0-ATP synthase, subunit d/ATP7
Predicted spermine/spermidine synthase	Amino acid transport and metabolism	Amino acid transport and metabolism	N	0	no	6571	TRINITY_DN193587_c0_g1_i1	jgi|Gloin1|145059|CE45047_1544	93.49	430	24	4	1660	380	68	496	0	607	Gloin1	Rhizophagus	CE45047_1544				145059																						145171	KOG2352	Predicted spermine/spermidine synthase
Predicted K+/H+-antiporter	Inorganic ion transport and metabolism	Inorganic ion transport and metabolism	N	12	Hel	6572	TRINITY_DN84261_c2_g1_i1	jgi|Gloin1|349009|fgenesh1_kg.23611_#_1_#_step3_c1513	97.48	872	21	1	120	2735	1	871	0	1506	Gloin1	Rhizophagus	fgenesh1_kg.23611_#_1_#_step3_c1513				349009	4993	regulation of pH	biological_process	GO:0006885	IPR006153	Sodium/hydrogen exchanger	HMMPfam	PF00999	Na_H_Exchanger	1	28,	420,	1.6e-77									349121	KOG1650	Predicted K+/H+-antiporter
			N	0	no	6573	TRINITY_DN72966_c1_g1_i1	jgi|Gloin1|349116|fgenesh1_kg.23911_#_3_#_ACTTGA_L001_R1_(paired)_contig_3267	95.76	118	5	0	520	167	5	122	6e-51	166	Gloin1	Rhizophagus	fgenesh1_kg.23911_#_3_#_ACTTGA_L001_R1_(paired)_contig_3267				349116
RasGAP SH3 binding protein rasputin, contains NTF2 and RRM domains	Signal transduction mechanisms	Signal transduction mechanisms	N	0	no	6574	TRINITY_DN54952_c0_g1_i1	jgi|Gloin1|343135|fgenesh1_kg.12149_#_4_#_step3_c1905	90.71	420	29	5	6	1259	62	473	0	677	Gloin1	Rhizophagus	fgenesh1_kg.12149_#_4_#_step3_c1905				343135	2175	nucleic acid binding	molecular_function	GO:0003676	IPR000504	RNA recognition motif, RNP-1	HMMPfam	PF00076	RRM_1	1	363,	413,	1.5e-07									343247	KOG0116	RasGAP SH3 binding protein rasputin, contains NTF2 and RRM domains
Nucleolar GTPase/ATPase p130	Nuclear structure	Nuclear structure	N	1	Hel	6575	TRINITY_DN42778_c0_g1_i1	jgi|Gloin1|348518|fgenesh1_kg.22530_#_1_#_ACTTGA_L001_R1_(paired)_contig_6692	97.73	309	7	0	32	958	1	309	5e-165	469	Gloin1	Rhizophagus	fgenesh1_kg.22530_#_1_#_ACTTGA_L001_R1_(paired)_contig_6692				348518																						348630	KOG2992	Nucleolar GTPase/ATPase p130
26S proteasome regulatory complex, subunit PSMD5	Posttranslational modification, protein turnover, chaperones	Posttranslational modification, protein turnover, chaperones	N	0	no	6576	TRINITY_DN88999_c0_g2_i1	jgi|Gloin1|64830|e_gw1.1357.4.1	87.5	232	24	2	1	696	234	460	2e-120	361	Gloin1	Rhizophagus	e_gw1.1357.4.1				64830	3708	binding	molecular_function	GO:0005488	IPR016024	Armadillo-type fold	superfamily	SSF48371	ARM repeat	1	7,	368,	3e-24									64942	KOG4413	26S proteasome regulatory complex, subunit PSMD5
Polycomb-like PHD Zn-finger protein	General function prediction only	General function prediction only	N	0	no	6577	TRINITY_DN55421_c0_g1_i1	jgi|Gloin1|84865|fgenesh1_pg.2449_#_1	87.27	652	25	4	1	1788	376	1025	0	969	Gloin1	Rhizophagus	fgenesh1_pg.2449_#_1				84865	3727	protein binding	molecular_function	GO:0005515	IPR005818	Histone H1/H5	HMMPfam	PF00538	Linker_histone	1	558,	627,	0.0076									84977	KOG4323	Polycomb-like PHD Zn-finger protein
Component of synaptic membrane glycine-, glutamate- and thienylcyclohexylpiperidine-binding glycoprotein (43kDa)	Signal transduction mechanisms	Signal transduction mechanisms	N	0	no	6578	TRINITY_DN92497_c0_g2_i2	jgi|Gloin1|189168|CE89156_4839	96.9	323	9	1	2	970	267	588	0	551	Gloin1	Rhizophagus	CE89156_4839				189168																						189280	KOG4825	Component of synaptic membrane glycine-, glutamate- and thienylcyclohexylpiperidine-binding glycoprotein (43kDa)
Glycoside hydrolase, family 5	hydrolase activity, hydrolyzing O-glycosyl compounds	molecular_function	N	0	no	6579	TRINITY_DN313765_c0_g1_i1	jgi|Gloin1|338770|fgenesh1_kg.5977_#_7_#_ACTTGA_L001_R1_(paired)_contig_1958	96.04	480	15	1	1	1428	429	908	0	843	Gloin1	Rhizophagus	fgenesh1_kg.5977_#_7_#_ACTTGA_L001_R1_(paired)_contig_1958				338770	2933	hydrolase activity, hydrolyzing O-glycosyl compounds	molecular_function	GO:0004553	IPR001547	Glycoside hydrolase, family 5	HMMPfam	PF00150	Cellulase	1	174,	352,	2.3e-11
Translation initiation factor 4F, cap-binding subunit (eIF-4E) and related cap-binding proteins	Translation, ribosomal structure and biogenesis	Translation, ribosomal structure and biogenesis	N	0	no	6580	TRINITY_DN375970_c0_g1_i1	jgi|Gloin1|348542|fgenesh1_kg.22556_#_1_#_ACTTGA_L001_R1_(paired)_contig_4068	93.56	264	12	3	1077	301	570	833	2e-150	458	Gloin1	Rhizophagus	fgenesh1_kg.22556_#_1_#_ACTTGA_L001_R1_(paired)_contig_4068				348542	2216	RNA binding	molecular_function	GO:0003723	IPR001040	Eukaryotic translation initiation factor 4E (eIF-4E)	BlastProDom	PD003697	Q964Q9_SPOFR_Q964Q9;	1	658,	827,	2e-15									348654	KOG1670	Translation initiation factor 4F, cap-binding subunit (eIF-4E) and related cap-binding proteins
FOG: RRM domain	General function prediction only	General function prediction only	N	0	no	6581	TRINITY_DN83055_c0_g1_i1	jgi|Gloin1|336812|fgenesh1_kg.3784_#_4_#_ACTTGA_L001_R1_(paired)_contig_5113	99.33	445	3	0	1	1335	495	939	0	788	Gloin1	Rhizophagus	fgenesh1_kg.3784_#_4_#_ACTTGA_L001_R1_(paired)_contig_5113				336812	2175	nucleic acid binding	molecular_function	GO:0003676	IPR000504	RNA recognition motif, RNP-1	HMMPfam	PF00076	RRM_1	1	376,	440,	8.9e-18									336924	KOG0118	FOG: RRM domain
Microtubule-binding protein involved in cell cycle control	Cell cycle control, cell division, chromosome partitioning	Cell cycle control, cell division, chromosome partitioning	N	0	no	6582	TRINITY_DN72737_c0_g2_i1	jgi|Gloin1|347402|fgenesh1_kg.20015_#_3_#_step3_rep_c205	98.36	244	4	0	91	822	1	244	5e-167	471	Gloin1	Rhizophagus	fgenesh1_kg.20015_#_3_#_step3_rep_c205				347402	5707	microtubule binding	molecular_function	GO:0008017	IPR001715	Calponin-like actin-binding	HMMPfam	PF00307	CH	1	3,	103,	2.3e-05									347514	KOG3000	Microtubule-binding protein involved in cell cycle control
			N	0	no	6583	TRINITY_DN116486_c26_g1_i1	jgi|Gloin1|9698|gm1.9698_g	87.5	24	3	0	198	269	20	43	3e-09	41.6	Gloin1	Rhizophagus	gm1.9698_g				9698
Monodehydroascorbate/ferredoxin reductase	General function prediction only	General function prediction only	N	0	no	6584	TRINITY_DN99164_c0_g2_i1	jgi|Gloin1|3245|gm1.3245_g	97	832	24	1	1	2493	188	1019	0	1646	Gloin1	Rhizophagus	gm1.3245_g				3245	4283	electron transport	biological_process	GO:0006118	IPR001327	Pyridine nucleotide-disulphide oxidoreductase, NAD-binding region	BlastProDom	PD000139	Q7UWN5_RHOBA_Q7UWN5;	1	112,	189,	2e-09									3357	KOG1336	Monodehydroascorbate/ferredoxin reductase
H+/oligopeptide symporter	Amino acid transport and metabolism	Amino acid transport and metabolism	N	8	Hel	6585	TRINITY_DN69310_c0_g1_i1	jgi|Gloin1|343346|fgenesh1_kg.12549_#_1_#_step3_c3279	96.4	250	9	0	1	750	288	537	2e-154	449	Gloin1	Rhizophagus	fgenesh1_kg.12549_#_1_#_step3_c3279				343346	3546	transporter activity	molecular_function	GO:0005215	IPR000109	TGF-beta receptor, type I/II extracellular region	HMMPfam	PF00854	PTR2	1	111,	480,	1.4e-59									343458	KOG1237	H+/oligopeptide symporter
			N	0	no	6586	TRINITY_DN113489_c0_g2_i1	jgi|Gloin1|86245|fgenesh1_pg.4192_#_2	57.33	75	23	3	23	244	71	137	3e-16	73.9	Gloin1	Rhizophagus	fgenesh1_pg.4192_#_2				86245
L-kynurenine hydrolase	Tryptophan metabolism	Amino acid transport and metabolism	N	0	no	6587	TRINITY_DN36114_c0_g1_i1	jgi|Gloin1|340432|fgenesh1_kg.8262_#_2_#_ACTTGA_L001_R1_(paired)_contig_2191	97.37	419	11	0	7	1263	69	487	0	853	Gloin1	Rhizophagus	fgenesh1_kg.8262_#_2_#_ACTTGA_L001_R1_(paired)_contig_2191				340432	5830	metabolic process	biological_process	GO:0008152	IPR000192	Aminotransferase, class V/Cysteine desulphurase	HMMPfam	PF00266	Aminotran_5	1	92,	472,	9.6e-07	3.7.1.3	Kynureninase.	L-kynurenine + H(2)O = anthranilate + L-alanine.	Pyridoxal-phosphate.	Xanthurenicaciduria; MIM:278600.	Tryptophan metabolism	Amino Acid Metabolism	METABOLIC	340544	KOG3846	L-kynurenine hydrolase
Halotolerance protein HAL3 (contains flavoprotein domain)	Inorganic ion transport and metabolism	Inorganic ion transport and metabolism	N	0	no	6588	TRINITY_DN53887_c0_g1_i1	jgi|Gloin1|36001|gm1.36001_g	56.62	136	57	2	415	822	25	158	3e-47	163	Gloin1	Rhizophagus	gm1.36001_g				36001	3727	protein binding	molecular_function	GO:0005515	IPR000210	BTB/POZ-like	ProfileScan	PS50097	BTB	1	55,	116,	10.84									36113	KOG0672	Halotolerance protein HAL3 (contains flavoprotein domain)
NmrA-like	regulation of nitrogen utilization	biological_process	N	0	no	6589	TRINITY_DN90047_c0_g1_i2	jgi|Gloin1|342809|fgenesh1_kg.11603_#_6_#_step3_c2415	77.74	310	67	1	37	966	1	308	1e-179	508	Gloin1	Rhizophagus	fgenesh1_kg.11603_#_6_#_step3_c2415				342809	4925	regulation of nitrogen utilization	biological_process	GO:0006808	IPR008030	NmrA-like	HMMPfam	PF05368	NmrA	1	7,	245,	6.3e-54
Kelch repeat-containing proteins	General function prediction only	General function prediction only	N	0	no	6590	TRINITY_DN179738_c0_g1_i1	jgi|Gloin1|98769|fgenesh1_pg.24928_#_1	99.37	315	2	0	566	1510	1	315	0	655	Gloin1	Rhizophagus	fgenesh1_pg.24928_#_1				98769					IPR006652	Kelch repeat type 1	HMMPfam	PF01344	Kelch_1	6	15,65,115,168,215,265,	60,110,163,213,255,299,	8.6e-07,5.9e-06,8.3e-09,2.1e-09,1.4e-06,4.2e-06									98881	KOG0379	Kelch repeat-containing proteins
FOG: Reverse transcriptase	General function prediction only	General function prediction only	Y	0	no	6591	TRINITY_DN70270_c0_g1_i2	jgi|Gloin1|349288|fgenesh1_kg.24370_#_1_#_step3_rep_c5	81.82	176	14	2	117	590	1	176	6e-64	209	Gloin1	Rhizophagus	fgenesh1_kg.24370_#_1_#_step3_rep_c5				349288																						349400	KOG1075	FOG: Reverse transcriptase
Actin filament-coating protein tropomyosin	Cytoskeleton	Cytoskeleton	N	0	no	6592	TRINITY_DN277917_c0_g1_i1	jgi|Gloin1|341240|fgenesh1_kg.9373_#_5_#_step3_rep_c2071	89.53	86	9	0	783	526	1	86	6e-10	59.3	Gloin1	Rhizophagus	fgenesh1_kg.9373_#_5_#_step3_rep_c2071				341240																						341352	KOG1003	Actin filament-coating protein tropomyosin
			N	0	no	6593	TRINITY_DN77077_c0_g1_i2	jgi|Gloin1|137084|CE37072_1306	96.86	255	8	0	1803	1039	1	255	9e-156	456	Gloin1	Rhizophagus	CE37072_1306				137084
Dystonin, GAS (Growth-arrest-specific protein), and related proteins	Cytoskeleton	Cytoskeleton	N	0	no	6594	TRINITY_DN302780_c0_g1_i1	jgi|Gloin1|346111|fgenesh1_kg.17358_#_1_#_ACTTGA_L001_R1_(paired)_contig_1584	94.62	130	7	0	590	201	1	130	6e-41	142	Gloin1	Rhizophagus	fgenesh1_kg.17358_#_1_#_ACTTGA_L001_R1_(paired)_contig_1584				346111																						346223	KOG0516	Dystonin, GAS (Growth-arrest-specific protein), and related proteins
			N	8	Hel	6595	TRINITY_DN24551_c0_g1_i1	jgi|Gloin1|334070|fgenesh1_kg.375_#_2_#_ACTTGA_L001_R1_(paired)_contig_789	88.3	265	30	1	59	850	1	265	1e-127	372	Gloin1	Rhizophagus	fgenesh1_kg.375_#_2_#_ACTTGA_L001_R1_(paired)_contig_789				334070
Translation initiation factor 3, subunit a (eIF-3a)	Translation, ribosomal structure and biogenesis	Translation, ribosomal structure and biogenesis	N	0	no	6596	TRINITY_DN67856_c0_g1_i1	jgi|Gloin1|309387|CE209375_10088	99.54	216	1	0	2481	1834	409	624	0	402	Gloin1	Rhizophagus	CE209375_10088				309387					IPR000717	Proteasome component region PCI	HMMSmart	SM00088	no description	1	421,	508,	3.9e-05									309499	KOG2072	Translation initiation factor 3, subunit a (eIF-3a)
			Y	0	no	6597	TRINITY_DN81157_c0_g1_i1	jgi|Gloin1|349745|fgenesh1_kg.25836_#_1_#_step3_rep_c801	97.25	182	5	0	839	294	22	203	2e-91	277	Gloin1	Rhizophagus	fgenesh1_kg.25836_#_1_#_step3_rep_c801				349745
			N	0	no	6598	TRINITY_DN78816_c1_g1_i1	jgi|Gloin1|73606|e_gw1.10949.1.1	85.92	71	9	1	27	236	1	71	1e-20	85.1	Gloin1	Rhizophagus	e_gw1.10949.1.1				73606
Uncharacterized conserved protein	Function unknown	Function unknown	N	0	no	6599	TRINITY_DN175193_c0_g1_i1	jgi|Gloin1|340347|fgenesh1_kg.8121_#_2_#_ACTTGA_L001_R1_(paired)_contig_6908	96.43	56	2	0	191	24	581	636	3e-20	87.4	Gloin1	Rhizophagus	fgenesh1_kg.8121_#_2_#_ACTTGA_L001_R1_(paired)_contig_6908				340347																						340459	KOG4415	Uncharacterized conserved protein
Peptidase M36, fungalysin	proteolysis	biological_process	Y	0	no	6600	TRINITY_DN191830_c0_g1_i1	jgi|Gloin1|344546|fgenesh1_kg.14671_#_2_#_ACTTGA_L001_R1_(paired)_contig_1734	100	70	0	0	1	210	460	529	7e-43	151	Gloin1	Rhizophagus	fgenesh1_kg.14671_#_2_#_ACTTGA_L001_R1_(paired)_contig_1734				344546	4639	proteolysis	biological_process	GO:0006508	IPR001842	Peptidase M36, fungalysin	HMMPfam	PF02128	Peptidase_M36	1	318,	730,	8.3e-151
Selenoprotein W-related	selenium binding	molecular_function	N	0	no	6601	TRINITY_DN216392_c0_g1_i1	jgi|Gloin1|343665|fgenesh1_kg.13055_#_3_#_ACTTGA_L001_R1_(paired)_contig_2196	92.16	51	4	0	2	154	62	112	1e-28	105	Gloin1	Rhizophagus	fgenesh1_kg.13055_#_3_#_ACTTGA_L001_R1_(paired)_contig_2196				343665	6090	selenium binding	molecular_function	GO:0008430	IPR007843	Selenoprotein W-related	HMMPfam	PF05169	Seleno_W_rel	1	7,	110,	3.4e-39
U2-associated snRNP A' protein	RNA processing and modification	RNA processing and modification	N	0	no	6602	TRINITY_DN299160_c0_g1_i1	jgi|Gloin1|171194|CE71182_517	100	57	0	0	227	57	190	246	2e-31	115	Gloin1	Rhizophagus	CE71182_517				171194	3727	protein binding	molecular_function	GO:0005515	IPR001611	Leucine-rich repeat	FPrintScan	PR00019	LEURICHRPT	2	65,86,	78,99,	0.72,0.72									171306	KOG1644	U2-associated snRNP A' protein
Integral membrane protein involved in transport between the late Golgi and endosome	Intracellular trafficking, secretion, and vesicular transport	Intracellular trafficking, secretion, and vesicular transport	N	4	Hel	6603	TRINITY_DN207667_c0_g1_i1	jgi|Gloin1|348070|fgenesh1_kg.21614_#_3_#_remain_c3971	100	82	0	0	246	1	5	86	6e-29	105	Gloin1	Rhizophagus	fgenesh1_kg.21614_#_3_#_remain_c3971				348070																						348182	KOG4697	Integral membrane protein involved in transport between the late Golgi and endosome
Nischarin, modulator of integrin alpha5 subunit action	Signal transduction mechanisms	Signal transduction mechanisms	N	0	no	6604	TRINITY_DN350940_c0_g1_i1	jgi|Gloin1|222862|CE122850_1429	96.67	60	2	0	65	244	571	630	6e-31	118	Gloin1	Rhizophagus	CE122850_1429				222862	3727	protein binding	molecular_function	GO:0005515	IPR001611	Leucine-rich repeat	FPrintScan	PR00019	LEURICHRPT	2	317,361,	330,374,	0.0021,0.0021									222974	KOG1259	Nischarin, modulator of integrin alpha5 subunit action
			Y	0	no	6605	TRINITY_DN377696_c0_g1_i1	jgi|Gloin1|21925|gm1.21925_g	91.46	82	7	0	1	246	509	590	2e-34	128	Gloin1	Rhizophagus	gm1.21925_g				21925
Uncharacterized conserved protein	Function unknown	Function unknown	N	0	no	6606	TRINITY_DN397018_c0_g1_i1	jgi|Gloin1|343923|fgenesh1_kg.13572_#_5_#_ACTTGA_L001_R1_(paired)_contig_2550	98.85	87	1	0	263	3	622	708	9e-54	183	Gloin1	Rhizophagus	fgenesh1_kg.13572_#_5_#_ACTTGA_L001_R1_(paired)_contig_2550				343923																						344035	KOG2300	Uncharacterized conserved protein
Ca2+-binding protein, EF-Hand protein superfamily	Signal transduction mechanisms	Signal transduction mechanisms	N	0	no	6607	TRINITY_DN5852_c1_g1_i1	jgi|Gloin1|40018|fgenesh1_pm.13614_#_1	86.11	72	1	1	264	49	112	174	5e-35	123	Gloin1	Rhizophagus	fgenesh1_pm.13614_#_1				40018	3724	calcium ion binding	molecular_function	GO:0005509	IPR002048	Calcium-binding EF-hand	BlastProDom	PD000012	Q7PLT5_DROME_Q7PLT5;	2	11,82,	69,138,	3e-11,1e-05									40130	KOG0037	Ca2+-binding protein, EF-Hand protein superfamily
DNA-binding protein C1D involved in regulation of double-strand break repair	Replication, recombination and repair	Replication, recombination and repair	N	0	no	6608	TRINITY_DN252188_c0_g1_i1	jgi|Gloin1|20788|gm1.20788_g	97.73	88	2	0	1	264	10	97	3e-40	138	Gloin1	Rhizophagus	gm1.20788_g				20788																						20900	KOG4835	DNA-binding protein C1D involved in regulation of double-strand break repair
Putative translation initiation inhibitor UK114/IBM1	Translation, ribosomal structure and biogenesis	Translation, ribosomal structure and biogenesis	N	0	no	6609	TRINITY_DN157982_c0_g1_i1	jgi|Gloin1|334175|fgenesh1_kg.442_#_4_#_step3_c1593	100	30	0	0	2	91	98	127	4e-13	64.7	Gloin1	Rhizophagus	fgenesh1_kg.442_#_4_#_step3_c1593				334175					IPR006175	Endoribonuclease L-PSP	HMMPfam	PF01042	Ribonuc_L-PSP	1	10,	128,	2.1e-64									334287	KOG2317	Putative translation initiation inhibitor UK114/IBM1
Voltage-gated shaker-like K+ channel, subunit beta/KCNAB	Energy production and conversion	Energy production and conversion	N	0	no	6610	TRINITY_DN134873_c0_g1_i1	jgi|Gloin1|11656|gm1.11656_g	80.88	68	13	0	12	215	56	123	8e-35	120	Gloin1	Rhizophagus	gm1.11656_g				11656	9710	oxidoreductase activity	molecular_function	GO:0016491	IPR001395	Aldo/keto reductase	BlastProDom	PD000288	Q98EU0_RHILO_Q98EU0;	1	8,	90,	4e-14									11768	KOG1575	Voltage-gated shaker-like K+ channel, subunit beta/KCNAB
			N	0	no	6611	TRINITY_DN24159_c1_g1_i1	jgi|Gloin1|346330|fgenesh1_kg.17766_#_2_#_ACTTGA_L001_R1_(paired)_contig_8179	100	59	0	0	1	177	166	224	2e-35	125	Gloin1	Rhizophagus	fgenesh1_kg.17766_#_2_#_ACTTGA_L001_R1_(paired)_contig_8179				346330
Ubiquitin-specific protease	\N	Posttranslational modification, protein turnover, chaperones	N	0	no	6612	TRINITY_DN378219_c0_g1_i1	jgi|Gloin1|193326|CE93314_920	87.78	90	9	1	272	3	393	480	1e-15	75.5	Gloin1	Rhizophagus	CE93314_920				193326	2657	ubiquitin thiolesterase activity	molecular_function	GO:0004221	IPR001394	Peptidase C19, ubiquitin carboxyl-terminal hydrolase 2	HMMPfam	PF00443	UCH	1	26,	407,	1e-83	3.1.2.15	Ubiquitin thiolesterase.	Ubiquitin C-terminal thiolester + H(2)O = ubiquitin + a thiol.	\N	\N	\N	\N	\N	193438	KOG1864	Ubiquitin-specific protease
Rho GDP-dissociation inhibitor	Signal transduction mechanisms	Signal transduction mechanisms	N	0	no	6613	TRINITY_DN15243_c0_g1_i1	jgi|Gloin1|333791|fgenesh1_kg.55_#_9_#_ACTTGA_L001_R1_(paired)_contig_2606	96.61	59	2	0	214	38	6	64	5e-33	118	Gloin1	Rhizophagus	fgenesh1_kg.55_#_9_#_ACTTGA_L001_R1_(paired)_contig_2606				333791	3430	Rho GDP-dissociation inhibitor activity	molecular_function	GO:0005094	IPR000406	RHO protein GDP dissociation inhibitor	FPrintScan	PR00492	RHOGDI	4	116,133,149,175,	132,148,161,192,	2e-17,2e-17,2e-17,2e-17									333903	KOG3205	Rho GDP-dissociation inhibitor
RasGAP SH3 binding protein rasputin, contains NTF2 and RRM domains	Signal transduction mechanisms	Signal transduction mechanisms	N	0	no	6614	TRINITY_DN309895_c0_g1_i1	jgi|Gloin1|343135|fgenesh1_kg.12149_#_4_#_step3_c1905	37.5	56	35	0	239	72	362	417	0.0002	42.4	Gloin1	Rhizophagus	fgenesh1_kg.12149_#_4_#_step3_c1905				343135	2175	nucleic acid binding	molecular_function	GO:0003676	IPR000504	RNA recognition motif, RNP-1	HMMPfam	PF00076	RRM_1	1	363,	413,	1.5e-07									343247	KOG0116	RasGAP SH3 binding protein rasputin, contains NTF2 and RRM domains
Peroxisomal NUDIX hydrolase	Starch and sucrose metabolism	Replication, recombination and repair	N	0	no	6615	TRINITY_DN134983_c0_g1_i1	jgi|Gloin1|78511|e_gw1.18181.3.1	100	74	0	0	54	275	1	74	7e-48	154	Gloin1	Rhizophagus	e_gw1.18181.3.1				78511	9985	hydrolase activity	molecular_function	GO:0016787	IPR000086	NUDIX hydrolase, core	HMMPfam	PF00293	NUDIX	1	1,	103,	1.7e-10	3.6.1.-	In phosphorous-containing anhydrides.	\N	\N	\N	Starch and sucrose metabolism	Metabolism of Complex Carbohydrates	METABOLIC	78623	KOG3069	Peroxisomal NUDIX hydrolase
Actin and related proteins	Cytoskeleton	Cytoskeleton	N	0	no	6616	TRINITY_DN112103_c1_g3_i1	jgi|Gloin1|339571|fgenesh1_kg.7034_#_1_#_step3_rep_c1442	95.65	23	1	0	278	210	353	375	7e-09	55.1	Gloin1	Rhizophagus	fgenesh1_kg.7034_#_1_#_step3_rep_c1442				339571	3727	protein binding	molecular_function	GO:0005515	IPR004000	Actin/actin-like	FPrintScan	PR00190	ACTIN	6	26,49,61,115,140,236,	35,60,83,128,159,252,	4.6e-58,4.6e-58,4.6e-58,4.6e-58,4.6e-58,4.6e-58									339683	KOG0676	Actin and related proteins
RNA polymerase I transcription factor	Transcription	Transcription	N	0	no	6617	TRINITY_DN371599_c0_g1_i1	jgi|Gloin1|339284|fgenesh1_kg.6649_#_2_#_ACTTGA_L001_R1_(paired)_contig_3861	97.85	93	2	0	2	280	399	491	9e-59	194	Gloin1	Rhizophagus	fgenesh1_kg.6649_#_2_#_ACTTGA_L001_R1_(paired)_contig_3861				339284	3708	binding	molecular_function	GO:0005488	IPR007991	RNA polymerase I specific transcription initiation factor RRN3	HMMPfam	PF05327	RRN3	1	30,	576,	5.7e-58									339396	KOG2434	RNA polymerase I transcription factor
Histone acetyltransferase (MYST family)	\N	Chromatin structure and dynamics	N	1	Hel	6618	TRINITY_DN342151_c0_g1_i1	jgi|Gloin1|66931|e_gw1.3377.3.1	98.55	69	1	0	281	75	409	477	7e-43	150	Gloin1	Rhizophagus	e_gw1.3377.3.1				66931	586	chromatin	cellular_component	GO:0000785	IPR002717	MOZ/SAS-like protein	HMMPfam	PF01853	MOZ_SAS	1	247,	437,	1.1e-89	2.3.1.48	Histone acetyltransferase.	Acetyl-CoA + histone = CoA + acetyl-histone.	\N	\N	\N	\N	\N	67043	KOG2747	Histone acetyltransferase (MYST family)
Fungal pheromone STE3 GPCR	mating-type factor pheromone receptor activity	molecular_function	N	6	Hel	6619	TRINITY_DN249843_c0_g1_i1	jgi|Gloin1|348493|fgenesh1_kg.22480_#_1_#_ACTTGA_L001_R1_(paired)_contig_9820	96.55	58	2	0	175	2	363	420	3e-32	122	Gloin1	Rhizophagus	fgenesh1_kg.22480_#_1_#_ACTTGA_L001_R1_(paired)_contig_9820				348493	3284	mating-type factor pheromone receptor activity	molecular_function	GO:0004932	IPR001499	Fungal pheromone STE3 GPCR	FPrintScan	PR00899	GPCRSTE3	9	6,24,38,115,155,174,198,262,276,	24,38,53,134,174,189,217,276,286,	1.1e-28,1.1e-28,1.1e-28,1.1e-28,1.1e-28,1.1e-28,1.1e-28,1.1e-28,1.1e-28
Vacuolar H+-ATPase V1 sector, subunit H	ATP synthesis	Energy production and conversion	N	0	no	6620	TRINITY_DN139011_c0_g1_i1	jgi|Gloin1|343254|fgenesh1_kg.12374_#_2_#_ACTTGA_L001_R1_(paired)_contig_4329	97.78	90	2	0	7	276	153	242	2e-56	186	Gloin1	Rhizophagus	fgenesh1_kg.12374_#_2_#_ACTTGA_L001_R1_(paired)_contig_4329				343254	5830	metabolic process	biological_process	GO:0008152	IPR004908	ATPase, V1 complex, subunit H	HMMPfam	PF03224	V-ATPase_H	1	15,	407,	5.6e-106	3.6.3.14	H(+)-transporting two-sector ATPase.	ATP + H(2)O + H(+)(In) = ADP + phosphate + H(+)(Out).	\N	\N	ATP synthesis	Energy Metabolism	METABOLIC	343366	KOG2759	Vacuolar H+-ATPase V1 sector, subunit H
FOG: Zn-finger	General function prediction only	General function prediction only	N	0	no	6621	TRINITY_DN244299_c0_g1_i1	jgi|Gloin1|141130|CE41118_1280	100	96	0	0	1	288	406	501	5e-61	204	Gloin1	Rhizophagus	CE41118_1280				141130	2196	transcription factor activity	molecular_function	GO:0003700	IPR001138	Fungal transcriptional regulatory protein, N-terminal	FPrintScan	PR00054	FUNGALZNCYS	3	17,24,45,	23,30,56,	0.45,0.45,0.45									141242	KOG1721	FOG: Zn-finger
			N	0	no	6622	TRINITY_DN276731_c0_g1_i1	jgi|Gloin1|342679|fgenesh1_kg.11452_#_4_#_step3_rep_c1780	94.74	76	4	0	294	67	228	303	3e-45	153	Gloin1	Rhizophagus	fgenesh1_kg.11452_#_4_#_step3_rep_c1780				342679
Glycogen synthase	Starch and sucrose metabolism	Carbohydrate transport and metabolism	N	0	no	6623	TRINITY_DN104414_c1_g1_i1	jgi|Gloin1|340699|fgenesh1_kg.8724_#_12_#_ACTTGA_L001_R1_(paired)_contig_938	98.99	99	1	0	2	298	408	506	6e-63	207	Gloin1	Rhizophagus	fgenesh1_kg.8724_#_12_#_ACTTGA_L001_R1_(paired)_contig_938				340699	2779	glycogen (starch) synthase activity	molecular_function	GO:0004373	IPR008631	Glycogen synthase	HMMPfam	PF05693	Glycogen_syn	1	13,	659,	0	2.4.1.11	Glycogen (starch) synthase.	UDP-glucose + {(1,4)-alpha-D-glucosyl}(N) = UDP + {(1,4)-alpha-D- glucosyl}(N+1).	\N	Glycogen storage disease 0; MIM:240600.	Starch and sucrose metabolism	Metabolism of Complex Carbohydrates	METABOLIC	340811	KOG3742	Glycogen synthase
Regucalcin gene promoter region-related protein (RGPR)	Transcription	Transcription	N	0	no	6624	TRINITY_DN172313_c0_g1_i1	jgi|Gloin1|65248|e_gw1.1805.6.1	78.79	99	2	1	2	298	319	398	4e-44	154	Gloin1	Rhizophagus	e_gw1.1805.6.1				65248																						65360	KOG1913	Regucalcin gene promoter region-related protein (RGPR)
KRR1-interacting protein involved in 40S ribosome biogenesis	Translation, ribosomal structure and biogenesis	Translation, ribosomal structure and biogenesis	N	0	no	6625	TRINITY_DN224359_c0_g1_i1	jgi|Gloin1|342573|fgenesh1_kg.11259_#_1_#_step3_c606	97	100	3	0	1	300	15	114	1e-44	156	Gloin1	Rhizophagus	fgenesh1_kg.11259_#_1_#_step3_c606				342573					IPR007851	Kri1	HMMPfam	PF05178	Krr1	1	358,	562,	8.4e-41									342685	KOG2409	KRR1-interacting protein involved in 40S ribosome biogenesis
Spliceosomal protein FBP11/Splicing factor PRP40	RNA processing and modification	RNA processing and modification	N	0	no	6626	TRINITY_DN192151_c0_g1_i1	jgi|Gloin1|230875|CE130863_713	97.98	99	2	0	3	299	142	240	7e-38	133	Gloin1	Rhizophagus	CE130863_713				230875	3727	protein binding	molecular_function	GO:0005515	IPR001202	WW/Rsp5/WWP	HMMPfam	PF00397	WW	2	54,95,	83,124,	5.1e-10,1.6e-07									230987	KOG0152	Spliceosomal protein FBP11/Splicing factor PRP40
20S proteasome, regulatory subunit alpha type PSMA2/PRE8	\N	Posttranslational modification, protein turnover, chaperones	N	0	no	6627	TRINITY_DN105196_c0_g8_i1	jgi|Gloin1|87446|fgenesh1_pg.5707_#_1	96.72	61	2	0	301	119	185	245	4e-16	74.3	Gloin1	Rhizophagus	fgenesh1_pg.5707_#_1				87446	2613	endopeptidase activity	molecular_function	GO:0004175	IPR001353	20S proteasome, A and B subunits	HMMPfam	PF00227	Proteasome	1	28,	216,	2.6e-64	3.4.25.1	Proteasome endopeptidase complex.	Cleavage at peptide bonds with very broad specificity.	\N	\N	\N	\N	\N	87558	KOG0181	20S proteasome, regulatory subunit alpha type PSMA2/PRE8
			N	0	no	6628	TRINITY_DN51642_c0_g1_i1	jgi|Gloin1|348576|fgenesh1_kg.22628_#_1_#_ACTTGA_L001_R1_(paired)_contig_4153	95	40	2	0	84	203	1	40	4e-07	47.4	Gloin1	Rhizophagus	fgenesh1_kg.22628_#_1_#_ACTTGA_L001_R1_(paired)_contig_4153				348576
GPCR, family 2, secretin-like	G-protein coupled receptor activity	molecular_function	N	5	Hel	6629	TRINITY_DN165716_c0_g1_i1	jgi|Gloin1|349219|fgenesh1_kg.24131_#_2_#_ACTTGA_L001_R1_(paired)_contig_6123	94.44	36	2	0	197	304	1	36	1e-17	79.3	Gloin1	Rhizophagus	fgenesh1_kg.24131_#_2_#_ACTTGA_L001_R1_(paired)_contig_6123				349219	3282	G-protein coupled receptor activity	molecular_function	GO:0004930	IPR000832	GPCR, family 2, secretin-like	ProfileScan	PS50261	G_PROTEIN_RECEP_F2_4	1	1,	211,	12.152
Predicted G-protein coupled receptor	Signal transduction mechanisms	Signal transduction mechanisms	N	7	Hel	6630	TRINITY_DN196109_c0_g1_i1	jgi|Gloin1|68344|e_gw1.4789.2.1	98.81	84	1	0	3	254	331	414	2e-50	170	Gloin1	Rhizophagus	e_gw1.4789.2.1				68344																						68456	KOG2417	Predicted G-protein coupled receptor
			N	0	no	6631	TRINITY_DN290184_c0_g1_i1	jgi|Gloin1|340610|fgenesh1_kg.8580_#_3_#_step3_c677	100	25	0	0	77	3	1	25	5e-09	54.3	Gloin1	Rhizophagus	fgenesh1_kg.8580_#_3_#_step3_c677				340610
RTK signaling protein MASK/UNC-44	Signal transduction mechanisms	Signal transduction mechanisms	N	0	no	6632	TRINITY_DN227119_c0_g1_i1	jgi|Gloin1|344838|fgenesh1_kg.15126_#_3_#_ACTTGA_L001_R1_(paired)_contig_7173	99.03	103	1	0	2	310	131	233	1e-64	201	Gloin1	Rhizophagus	fgenesh1_kg.15126_#_3_#_ACTTGA_L001_R1_(paired)_contig_7173				344838					IPR002110	Ankyrin	HMMPfam	PF00023	Ank	4	119,145,170,198,	138,168,189,221,	0.15,0.083,5.3,4.6									344950	KOG4369	RTK signaling protein MASK/UNC-44
			N	1	Hel	6633	TRINITY_DN254172_c0_g1_i1	jgi|Gloin1|342343|fgenesh1_kg.10897_#_4_#_remain_c5199	99.03	103	1	0	309	1	47	149	3e-66	208	Gloin1	Rhizophagus	fgenesh1_kg.10897_#_4_#_remain_c5199				342343
Cdc4 and related F-box and WD-40 proteins	General function prediction only	General function prediction only	N	0	no	6634	TRINITY_DN168043_c0_g1_i1	jgi|Gloin1|348950|fgenesh1_kg.23499_#_2_#_remain_c8599	100	43	0	0	184	312	1	43	4e-23	93.6	Gloin1	Rhizophagus	fgenesh1_kg.23499_#_2_#_remain_c8599				348950					IPR001680	WD40 repeat	HMMPfam	PF00400	WD40	1	4,	40,	4.6e-08									349062	KOG0274	Cdc4 and related F-box and WD-40 proteins
			N	0	no	6635	TRINITY_DN194886_c0_g1_i1	jgi|Gloin1|101699|CE1687_785	99.02	102	1	0	306	1	354	455	2e-59	198	Gloin1	Rhizophagus	CE1687_785				101699
Chitin synthase/hyaluronan synthase (glycosyltransferases)	Aminosugars metabolism	Cell wall/membrane/envelope biogenesis	N	6	Hel	6636	TRINITY_DN83603_c2_g1_i1	jgi|Gloin1|348546|fgenesh1_kg.22574_#_1_#_ACTTGA_L001_R1_(paired)_contig_1102	99.04	104	1	0	1	312	1545	1648	1e-57	197	Gloin1	Rhizophagus	fgenesh1_kg.22574_#_1_#_ACTTGA_L001_R1_(paired)_contig_1102				348546	4650	amino acid metabolic process	biological_process	GO:0006520	IPR001609	Myosin head, motor region	BlastProDom	PD000355	Q7YZ55_CRYPV_Q7YZ55;	1	146,	181,	0.001	2.4.1.16	Chitin synthase.	UDP-N-acetyl-D-glucosamine + {(1,4)-(N-acetyl-beta-D-glucosaminyl)}(N) = UDP + {(1,4)-(N-acetyl-beta-D-glucosaminyl)}(N+1).	\N	\N	Aminosugars metabolism	Metabolism of Complex Carbohydrates	METABOLIC	348658	KOG2571	Chitin synthase/hyaluronan synthase (glycosyltransferases)
Dehydrogenases with different specificities (related to short-chain alcohol dehydrogenases)	Bile acid biosynthesis	Secondary metabolites biosynthesis, transport and catabolism	N	0	no	6637	TRINITY_DN377101_c0_g1_i1	jgi|Gloin1|334589|fgenesh1_kg.951_#_4_#_step3_c1079	89.8	98	10	0	313	20	208	305	8e-59	188	Gloin1	Rhizophagus	fgenesh1_kg.951_#_4_#_step3_c1079				334589	5830	metabolic process	biological_process	GO:0008152	IPR002198	Short-chain dehydrogenase/reductase SDR	FPrintScan	PR00080	SDRFAMILY	3	95,146,181,	106,154,200,	2.1e-06,2.1e-06,2.1e-06	1.1.1.-	With NAD(+) or NADP(+) as acceptor.	\N	\N	\N	Bile acid biosynthesis	Lipid Metabolism	METABOLIC	334701	KOG1208	Dehydrogenases with different specificities (related to short-chain alcohol dehydrogenases)
Uncharacterized conserved protein NOF (Neighbor of FAU)	Function unknown	Function unknown	N	0	no	6638	TRINITY_DN295542_c0_g1_i1	jgi|Gloin1|227949|CE127937_477	96.91	97	2	1	15	305	9	104	2e-62	192	Gloin1	Rhizophagus	CE127937_477				227949	2227	structural constituent of ribosome	molecular_function	GO:0003735	IPR007740	Ribosomal protein L49/IMG2	HMMPfam	PF05046	Img2	1	47,	104,	1.3e-07									228061	KOG4034	Uncharacterized conserved protein NOF (Neighbor of FAU)
Nucleolar GTPase/ATPase p130	Nuclear structure	Nuclear structure	N	0	no	6639	TRINITY_DN396459_c0_g1_i1	jgi|Gloin1|91946|fgenesh1_pg.12266_#_9	98.57	70	1	0	267	58	137	206	2e-27	109	Gloin1	Rhizophagus	fgenesh1_pg.12266_#_9				91946	3046	transmembrane receptor protein serine/threonine kinase activity	molecular_function	GO:0004675																		92058	KOG2992	Nucleolar GTPase/ATPase p130
Sexual differentiation process protein ISP4	Signal transduction mechanisms	Signal transduction mechanisms	N	13	Hel	6640	TRINITY_DN170450_c0_g1_i1	jgi|Gloin1|155122|CE55110_839	97.37	76	2	0	3	230	698	773	6e-44	155	Gloin1	Rhizophagus	CE55110_839				155122					IPR004813	Oligopeptide transporter OPT superfamily	HMMPfam	PF03169	OPT	1	89,	739,	6.4e-233									155234	KOG2262	Sexual differentiation process protein ISP4
Uncharacterized conserved protein	Function unknown	Function unknown	N	0	no	6641	TRINITY_DN317341_c0_g1_i1	jgi|Gloin1|336792|fgenesh1_kg.3750_#_5_#_step3_c1161	100	93	0	0	1	279	54	146	2e-62	192	Gloin1	Rhizophagus	fgenesh1_kg.3750_#_5_#_step3_c1161				336792																						336904	KOG4828	Uncharacterized conserved protein
Regulatory protein MLP and related LIM proteins	Signal transduction mechanisms	Signal transduction mechanisms	N	0	no	6642	TRINITY_DN33973_c0_g1_i1	jgi|Gloin1|339662|fgenesh1_kg.7136_#_1_#_step3_c753	98.11	106	2	0	2	319	49	154	4e-70	215	Gloin1	Rhizophagus	fgenesh1_kg.7136_#_1_#_step3_c753				339662	5939	zinc ion binding	molecular_function	GO:0008270	IPR001781	Zinc finger, LIM-type	BlastProDom	PD000094	Q6ZMS3_HUMAN_Q6ZMS3;	2	12,140,	64,192,	4e-14,9e-14									339774	KOG1700	Regulatory protein MLP and related LIM proteins
Putative SAM-dependent rRNA methyltransferase SPB1	Androgen and estrogen metabolism	RNA processing and modification	N	0	no	6643	TRINITY_DN169247_c0_g1_i1	jgi|Gloin1|349296|fgenesh1_kg.24379_#_7_#_ACTTGA_L001_R1_(paired)_contig_2061	95.33	107	5	0	322	2	620	726	3e-52	179	Gloin1	Rhizophagus	fgenesh1_kg.24379_#_7_#_ACTTGA_L001_R1_(paired)_contig_2061				349296	3838	nucleus	cellular_component	GO:0005634	IPR002877	Ribosomal RNA methyltransferase RrmJ/FtsJ	HMMPfam	PF01728	FtsJ	1	25,	203,	1.5e-83	2.1.1.-	Methyltransferases.	\N	\N	\N	Androgen and estrogen metabolism	Lipid Metabolism	METABOLIC	349408	KOG1098	Putative SAM-dependent rRNA methyltransferase SPB1
			N	0	no	6644	TRINITY_DN228852_c0_g1_i1	jgi|Gloin1|338489|fgenesh1_kg.5654_#_5_#_remain_c4874	98.51	67	1	0	1	201	132	198	4e-37	129	Gloin1	Rhizophagus	fgenesh1_kg.5654_#_5_#_remain_c4874				338489
Poly(A)-specific exoribonuclease PARN	\N	Replication, recombination and repair	N	0	no	6645	TRINITY_DN378340_c1_g1_i1	jgi|Gloin1|10574|gm1.10574_g	99.07	107	1	0	2	322	319	425	7e-65	208	Gloin1	Rhizophagus	gm1.10574_g				10574	3838	nucleus	cellular_component	GO:0005634	IPR006941	Ribonuclease CAF1	HMMPfam	PF04857	CAF1	1	9,	388,	2e-36	3.1.13.4	Poly(A)-specific ribonuclease.	Exonucleolytic cleavage of poly(A) to 5'-AMP.	\N	\N	\N	\N	\N	10686	KOG1990	Poly(A)-specific exoribonuclease PARN
Cytochrome b561 / ferric reductase transmembrane			N	6	Hel	6646	TRINITY_DN88481_c0_g2_i1	jgi|Gloin1|342116|fgenesh1_kg.10613_#_1_#_ACTTGA_L001_R1_(paired)_contig_3923	98.75	80	1	0	17	256	170	249	2e-49	163	Gloin1	Rhizophagus	fgenesh1_kg.10613_#_1_#_ACTTGA_L001_R1_(paired)_contig_3923				342116					IPR006593	Cytochrome b561 / ferric reductase transmembrane	HMMSmart	SM00665	no description	1	82,	211,	0.00026
Nuclear receptor coregulator SMRT/SMRTER, contains Myb-like domains	Transcription	Transcription	N	0	no	6647	TRINITY_DN243545_c0_g1_i1	jgi|Gloin1|340127|fgenesh1_kg.7831_#_6_#_ACTTGA_L001_R1_(paired)_contig_242	100	40	0	0	325	206	594	633	8e-20	88.2	Gloin1	Rhizophagus	fgenesh1_kg.7831_#_6_#_ACTTGA_L001_R1_(paired)_contig_242				340127																						340239	KOG1878	Nuclear receptor coregulator SMRT/SMRTER, contains Myb-like domains
Protein predicted to be involved in carbohydrate metabolism	Carbohydrate transport and metabolism	Carbohydrate transport and metabolism	N	0	no	6648	TRINITY_DN150483_c0_g1_i1	jgi|Gloin1|337225|fgenesh1_kg.4188_#_1_#_ACTTGA_L001_R1_(paired)_contig_6316	97.75	89	2	0	61	327	548	636	5e-55	189	Gloin1	Rhizophagus	fgenesh1_kg.4188_#_1_#_ACTTGA_L001_R1_(paired)_contig_6316				337225	3708	binding	molecular_function	GO:0005488	IPR006887	Protein of unknown function DUF625	HMMPfam	PF04802	DUF625	1	166,	357,	8.1e-66									337337	KOG2175	Protein predicted to be involved in carbohydrate metabolism
Golgi transport complex subunit	Intracellular trafficking, secretion, and vesicular transport	Intracellular trafficking, secretion, and vesicular transport	N	0	no	6649	TRINITY_DN191636_c1_g1_i1	jgi|Gloin1|42321|gw1.7596.3.1	99	100	1	0	327	28	391	490	8e-64	206	Gloin1	Rhizophagus	gw1.7596.3.1				42321					IPR007255	Dor1-like protein	HMMPfam	PF04124	Dor1	1	1,	335,	1.3e-74									42433	KOG2069	Golgi transport complex subunit
Phosphatidylinositol transfer protein PDR16 and related proteins	Lipid transport and metabolism	Lipid transport and metabolism	N	0	no	6650	TRINITY_DN259138_c0_g1_i1	jgi|Gloin1|110973|CE10961_836	99.08	109	1	0	2	328	257	365	3e-71	224	Gloin1	Rhizophagus	CE10961_836				110973					IPR001251	Cellular retinaldehyde-binding/triple function, C-terminal	HMMPfam	PF00650	CRAL_TRIO	1	175,	345,	2.8e-43									111085	KOG1470	Phosphatidylinositol transfer protein PDR16 and related proteins
Ca2+-binding actin-bundling protein (actinin), alpha chain (EF-Hand protein superfamily)	Cytoskeleton	Cytoskeleton	N	0	no	6651	TRINITY_DN335603_c0_g1_i1	jgi|Gloin1|297797|CE197785_834	38.1	84	51	1	55	303	559	642	6e-12	65.5	Gloin1	Rhizophagus	CE197785_834				297797	2246	actin binding	molecular_function	GO:0003779	IPR002048	Calcium-binding EF-hand	BlastProDom	PD000012	AACT_DICDI_P05095;	1	507,	573,	4e-06									297909	KOG0035	Ca2+-binding actin-bundling protein (actinin), alpha chain (EF-Hand protein superfamily)
AAA+-type ATPase	\N	Posttranslational modification, protein turnover, chaperones	N	0	no	6652	TRINITY_DN242395_c0_g1_i1	jgi|Gloin1|39456|fgenesh1_pm.7113_#_2	97.14	105	3	0	315	1	47	151	6e-44	153	Gloin1	Rhizophagus	fgenesh1_pm.7113_#_2				39456	162	nucleotide binding	molecular_function	GO:0000166	IPR003959	AAA ATPase, core	HMMPfam	PF00004	AAA	1	172,	346,	2.7e-67	3.6.4.3	Microtubule-severing ATPase.	ATP + H(2)O = ADP + phosphate.	\N	\N	\N	\N	\N	39568	KOG0739	AAA+-type ATPase
Vesicle coat complex AP-3, delta subunit	Intracellular trafficking, secretion, and vesicular transport	Intracellular trafficking, secretion, and vesicular transport	N	0	no	6653	TRINITY_DN332574_c0_g1_i1	jgi|Gloin1|337273|fgenesh1_kg.4208_#_10_#_ACTTGA_L001_R1_(paired)_contig_5034	87.78	90	4	1	330	61	1161	1243	4e-44	158	Gloin1	Rhizophagus	fgenesh1_kg.4208_#_10_#_ACTTGA_L001_R1_(paired)_contig_5034				337273	3727	protein binding	molecular_function	GO:0005515	IPR002553	Clathrin/coatomer adaptor, adaptin-like, N-terminal	HMMPfam	PF01602	Adaptin_N	1	20,	587,	9e-136									337385	KOG1059	Vesicle coat complex AP-3, delta subunit
Transposase, Tc1/Tc3	DNA binding	molecular_function	N	0	no	6654	TRINITY_DN149270_c0_g1_i1	jgi|Gloin1|14479|gm1.14479_g	40.38	52	29	1	312	163	79	130	2e-05	43.9	Gloin1	Rhizophagus	gm1.14479_g				14479	2176	DNA binding	molecular_function	GO:0003677	IPR002492	Transposase, Tc1/Tc3	BlastProDom	PD002059	Q7M3L8_EPTST_Q7M3L8;	1	97,	143,	0.008
SET	nucleus	cellular_component	N	0	no	6655	TRINITY_DN149218_c0_g1_i1	jgi|Gloin1|77140|e_gw1.16193.7.1	94.23	104	6	0	312	1	1	104	2e-66	203	Gloin1	Rhizophagus	e_gw1.16193.7.1				77140	3838	nucleus	cellular_component	GO:0005634	IPR001214	SET	ProfileScan	PS50280	SET	1	20,	130,	12.626
Copper chaperone	Inorganic ion transport and metabolism	Inorganic ion transport and metabolism	N	0	no	6656	TRINITY_DN191825_c0_g1_i1	jgi|Gloin1|178764|CE78752_1211	97.22	72	2	0	5	220	1	72	2e-43	142	Gloin1	Rhizophagus	CE78752_1211				178764	12906	metal ion transport	biological_process	GO:0030001	IPR006121	Heavy metal transport/detoxification protein	HMMPfam	PF00403	HMA	1	9,	70,	1.4e-13									178876	KOG1603	Copper chaperone
			Y	0	no	6657	TRINITY_DN270870_c0_g1_i1	jgi|Gloin1|182238|CE82226_35	59.77	87	35	0	73	333	2	88	5e-33	116	Gloin1	Rhizophagus	CE82226_35				182238
Regulatory protein MLP and related LIM proteins	Signal transduction mechanisms	Signal transduction mechanisms	N	0	no	6658	TRINITY_DN127126_c0_g1_i1	jgi|Gloin1|11994|gm1.11994_g	40.54	37	22	0	332	222	12	48	0.001	38.1	Gloin1	Rhizophagus	gm1.11994_g				11994	5939	zinc ion binding	molecular_function	GO:0008270	IPR001781	Zinc finger, LIM-type	BlastProDom	PD000094	Q9NDR6_BRABE_Q9NDR6;	1	2,	40,	8e-08									12106	KOG1700	Regulatory protein MLP and related LIM proteins
Ubiquitin-specific protease	\N	Posttranslational modification, protein turnover, chaperones	N	0	no	6659	TRINITY_DN227059_c0_g1_i1	jgi|Gloin1|80654|e_gw1.22196.2.1	98.21	112	2	0	1	336	121	232	3e-75	233	Gloin1	Rhizophagus	e_gw1.22196.2.1				80654	2657	ubiquitin thiolesterase activity	molecular_function	GO:0004221	IPR001394	Peptidase C19, ubiquitin carboxyl-terminal hydrolase 2	HMMPfam	PF00443	UCH	1	1,	356,	5.5e-61	3.1.2.15	Ubiquitin thiolesterase.	Ubiquitin C-terminal thiolester + H(2)O = ubiquitin + a thiol.	\N	\N	\N	\N	\N	80766	KOG1871	Ubiquitin-specific protease
CDK9 kinase-activating protein cyclin T	Sphingoglycolipid metabolism	Cell cycle control, cell division, chromosome partitioning	N	0	no	6660	TRINITY_DN143044_c0_g1_i1	jgi|Gloin1|75601|e_gw1.13874.16.1	82.09	134	2	1	3	338	191	324	4e-69	216	Gloin1	Rhizophagus	e_gw1.13874.16.1				75601	6102	phosphofructokinase activity	molecular_function	GO:0008443	IPR006671	Cyclin, N-terminal	HMMPfam	PF00134	Cyclin_N	1	34,	177,	0.0002	2.7.1.-	Phosphotransferases with an alcohol group as acceptor.	\N	\N	\N	Sphingoglycolipid metabolism	Metabolism of Complex Lipids	METABOLIC	75713	KOG0834	CDK9 kinase-activating protein cyclin T
Valyl-tRNA synthetase	Valine, leucine and isoleucine biosynthesis	Translation, ribosomal structure and biogenesis	N	0	no	6661	TRINITY_DN257770_c0_g1_i1	jgi|Gloin1|338181|fgenesh1_kg.5333_#_3_#_remain_c550	98.15	108	2	0	1	324	958	1065	6e-65	216	Gloin1	Rhizophagus	fgenesh1_kg.5333_#_3_#_remain_c550				338181	162	nucleotide binding	molecular_function	GO:0000166	IPR002303	Valyl-tRNA synthetase, class Ia	FPrintScan	PR00986	TRNASYNTHVAL	5	138,351,467,580,611,	149,368,480,601,629,	2e-37,2e-37,2e-37,2e-37,2e-37	6.1.1.9	Valine--tRNA ligase.	ATP + L-valine + tRNA(Val) = AMP + diphosphate + L-valyl-tRNA(Val).	\N	\N	Valine, leucine and isoleucine biosynthesis	Amino Acid Metabolism	METABOLIC	338293	KOG0432	Valyl-tRNA synthetase
Predicted carbonic anhydrase involved in protection against oxidative damage	Nitrogen metabolism	Inorganic ion transport and metabolism	N	0	no	6662	TRINITY_DN305111_c0_g1_i1	jgi|Gloin1|348039|fgenesh1_kg.21539_#_12_#_remain_c6146	97.89	95	2	0	338	54	182	276	3e-59	189	Gloin1	Rhizophagus	fgenesh1_kg.21539_#_12_#_remain_c6146				348039	2531	carbonate dehydratase activity	molecular_function	GO:0004089	IPR001765	Carbonic anhydrase	HMMPfam	PF00484	Pro_CA	1	98,	270,	1.1e-31	4.2.1.1	Carbonate dehydratase.	H(2)CO(3) = CO(2) + H(2)O.	Zinc.	Osteopetrosis-renal tubular acidosis syndrome; MIM:259730.	Nitrogen metabolism	Energy Metabolism	METABOLIC	348151	KOG1578	Predicted carbonic anhydrase involved in protection against oxidative damage
NADH:ubiquinone oxidoreductase, NDUFS6/13 kDa subunit	Energy production and conversion	Energy production and conversion	N	0	no	6663	TRINITY_DN188430_c1_g1_i1	jgi|Gloin1|26762|gm1.26762_g	94.79	96	5	0	51	338	1	96	3e-64	196	Gloin1	Rhizophagus	gm1.26762_g				26762																						26874	KOG3456	NADH:ubiquinone oxidoreductase, NDUFS6/13 kDa subunit
Alpha-mannosidase	N-Glycan degradation	Carbohydrate transport and metabolism	N	0	no	6664	TRINITY_DN172393_c0_g1_i1	jgi|Gloin1|342201|fgenesh1_kg.10712_#_1_#_ACTTGA_L001_R1_(paired)_contig_104	95.61	114	5	0	343	2	612	725	7e-60	202	Gloin1	Rhizophagus	fgenesh1_kg.10712_#_1_#_ACTTGA_L001_R1_(paired)_contig_104				342201	2938	alpha-mannosidase activity	molecular_function	GO:0004559	IPR000602	Glycoside hydrolase, family 38, core	HMMPfam	PF01074	Glyco_hydro_38	1	258,	518,	2.5e-135	3.2.1.24	Alpha-mannosidase.	Hydrolysis of terminal, non-reducing alpha-D-mannose residues in alpha-D-mannosides.	\N	Mannosidosis; MIM:248500.	N-Glycan degradation	Metabolism of Complex Carbohydrates	METABOLIC	342313	KOG4342	Alpha-mannosidase
LIM domain binding protein LDB1/NLI/CLIM	Transcription	Transcription	N	0	no	6665	TRINITY_DN206662_c0_g1_i1	jgi|Gloin1|343534|fgenesh1_kg.12814_#_14_#_ACTTGA_L001_R1_(paired)_contig_6219	97.96	98	2	0	1	294	250	347	1e-40	144	Gloin1	Rhizophagus	fgenesh1_kg.12814_#_14_#_ACTTGA_L001_R1_(paired)_contig_6219				343534																						343646	KOG2181	LIM domain binding protein LDB1/NLI/CLIM
Predicted lipase/calmodulin-binding heat-shock protein	Lipid transport and metabolism	Lipid transport and metabolism	N	0	no	6666	TRINITY_DN267623_c0_g1_i1	jgi|Gloin1|87311|fgenesh1_pg.5523_#_2	100	104	0	0	33	344	1	104	3e-70	219	Gloin1	Rhizophagus	fgenesh1_pg.5523_#_2				87311	3166	triacylglycerol lipase activity	molecular_function	GO:0004806	IPR002921	Lipase, class 3	HMMPfam	PF01764	Lipase_3	1	54,	189,	9.9e-16									87423	KOG2088	Predicted lipase/calmodulin-binding heat-shock protein
DNA alkylation repair enzyme	binding	molecular_function	N	0	no	6667	TRINITY_DN166700_c0_g1_i1	jgi|Gloin1|339793|fgenesh1_kg.7344_#_3_#_remain_c3114	92.5	40	3	0	82	201	181	220	5e-17	77.8	Gloin1	Rhizophagus	fgenesh1_kg.7344_#_3_#_remain_c3114				339793	3708	binding	molecular_function	GO:0005488	IPR014825	DNA alkylation repair enzyme	HMMPfam	PF08713	DNA_alkylation	1	69,	280,	1.7e-67
Tyrosine kinase specific for activated (GTP-bound) p21cdc42Hs	Signal transduction mechanisms	Signal transduction mechanisms	N	0	no	6668	TRINITY_DN227576_c0_g1_i1	jgi|Gloin1|68413|e_gw1.4858.7.1	96	50	2	0	151	2	1	50	7e-26	102	Gloin1	Rhizophagus	e_gw1.4858.7.1				68413	3043	protein kinase activity	molecular_function	GO:0004672	IPR000719	Protein kinase, core	BlastProDom	PD000001	Q6YUS6_EEEEE_Q6YUS6;	1	1,	177,	2e-15									68525	KOG0192	Tyrosine kinase specific for activated (GTP-bound) p21cdc42Hs
Uncharacterized conserved protein	Function unknown	Function unknown	N	0	no	6669	TRINITY_DN266630_c0_g1_i1	jgi|Gloin1|338254|fgenesh1_kg.5370_#_2_#_ACTTGA_L001_R1_(paired)_contig_10372	100	100	0	0	346	47	615	714	1e-49	171	Gloin1	Rhizophagus	fgenesh1_kg.5370_#_2_#_ACTTGA_L001_R1_(paired)_contig_10372				338254					IPR000449	Ubiquitin-associated/translation elongation factor EF1B, N-terminal	HMMPfam	PF00627	UBA	1	313,	352,	2.8e-09									338366	KOG4506	Uncharacterized conserved protein
Nuclear pore complex component (sc Seh1)	Glycerolipid metabolism	Nuclear structure	N	0	no	6670	TRINITY_DN346465_c0_g1_i1	jgi|Gloin1|142586|CE42574_1363	98.06	103	2	0	37	345	1	103	1e-68	215	Gloin1	Rhizophagus	CE42574_1363				142586	2313	1-alkyl-2-acetylglycerophosphocholine esterase activity	molecular_function	GO:0003847	IPR001680	WD40 repeat	BlastProDom	PD000018	SC13_MOUSE_Q9D1M0;	1	54,	86,	4e-05	3.1.1.47	2-acetyl-1-alkylglycerophosphocholine esterase.	2-acetyl-1-alkyl-sn-glycero-3-phosphocholine + H(2)O = 1-alkyl-sn- glycero-3-phosphocholine + acetate.	\N	\N	Glycerolipid metabolism	Metabolism of Complex Lipids	METABOLIC	142698	KOG2445	Nuclear pore complex component (sc Seh1)
Uncharacterized conserved protein	Function unknown	Function unknown	N	0	no	6671	TRINITY_DN398680_c0_g1_i1	jgi|Gloin1|38978|fgenesh1_pm.2876_#_2	69.23	104	12	2	344	33	160	243	2e-27	106	Gloin1	Rhizophagus	fgenesh1_pm.2876_#_2				38978																						39090	KOG1297	Uncharacterized conserved protein
GDP-L-fucose synthetase	Carbohydrate transport and metabolism	Carbohydrate transport and metabolism	N	0	no	6672	TRINITY_DN53024_c0_g1_i1	jgi|Gloin1|142856|CE42844_1027	92.66	109	7	1	1	324	218	326	9e-65	205	Gloin1	Rhizophagus	CE42844_1027				142856	2290	catalytic activity	molecular_function	GO:0003824	IPR001509	NAD-dependent epimerase/dehydratase	HMMPfam	PF01370	Epimerase	1	7,	247,	5.7e-68									142968	KOG1431	GDP-L-fucose synthetase
Voltage-gated shaker-like K+ channel, subunit beta/KCNAB	Bile acid biosynthesis	Energy production and conversion	N	0	no	6673	TRINITY_DN167384_c0_g1_i1	jgi|Gloin1|152113|CE52101_1581	95.65	115	5	0	1	345	15	129	4e-76	229	Gloin1	Rhizophagus	CE52101_1581				152113	9710	oxidoreductase activity	molecular_function	GO:0016491	IPR001395	Aldo/keto reductase	BlastProDom	PD000288	Q7NFR4_GLOVI_Q7NFR4;	1	21,	183,	2e-48	1.1.1.-	With NAD(+) or NADP(+) as acceptor.	\N	\N	\N	Bile acid biosynthesis	Lipid Metabolism	METABOLIC	152225	KOG1575	Voltage-gated shaker-like K+ channel, subunit beta/KCNAB
5,10-methylenetetrahydrofolate reductase	\N	Amino acid transport and metabolism	N	0	no	6674	TRINITY_DN343184_c0_g1_i1	jgi|Gloin1|69445|e_gw1.5839.10.1	100	74	0	0	346	125	518	591	3e-43	152	Gloin1	Rhizophagus	e_gw1.5839.10.1				69445	2880	methylenetetrahydrofolate reductase (NADPH) activity	molecular_function	GO:0004489	IPR003171	Methylenetetrahydrofolate reductase	HMMPfam	PF02219	MTHFR	1	6,	292,	2.6e-168	1.5.1.20	Methylenetetrahydrofolate reductase (NADPH).	5-methyltetrahydrofolate + NADP(+) = 5,10-methylenetetrahydrofolate + NADPH.	FAD.	Homocystinuria II (MTHFR deficiency); MIM:236250.	\N	\N	\N	69557	KOG0564	5,10-methylenetetrahydrofolate reductase
beta-1,6-N-acetylglucosaminyltransferase, contains WSC domain	Aminosugars metabolism	Carbohydrate transport and metabolism	Y	0	no	6675	TRINITY_DN47548_c0_g1_i2	jgi|Gloin1|345355|fgenesh1_kg.16025_#_2_#_step3_rep_c759	67.86	56	15	1	267	100	330	382	2e-09	57.4	Gloin1	Rhizophagus	fgenesh1_kg.16025_#_2_#_step3_rep_c759				345355	4143	carbohydrate metabolic process	biological_process	GO:0005975	IPR002509	Polysaccharide deacetylase	HMMPfam	PF01522	Polysacc_deac_1	1	84,	206,	7e-49	3.5.1.41	Chitin deacetylase.	Chitin + H(2)O = chitosan + acetate.	\N	\N	Aminosugars metabolism	Metabolism of Complex Carbohydrates	METABOLIC	345467	KOG4157	beta-1,6-N-acetylglucosaminyltransferase, contains WSC domain
Ca2+-binding actin-bundling protein (actinin), alpha chain (EF-Hand protein superfamily)	Cytoskeleton	Cytoskeleton	N	0	no	6676	TRINITY_DN206432_c0_g1_i1	jgi|Gloin1|297797|CE197785_834	96.43	112	4	0	14	349	485	596	5e-70	226	Gloin1	Rhizophagus	CE197785_834				297797	2246	actin binding	molecular_function	GO:0003779	IPR002048	Calcium-binding EF-hand	BlastProDom	PD000012	AACT_DICDI_P05095;	1	507,	573,	4e-06									297909	KOG0035	Ca2+-binding actin-bundling protein (actinin), alpha chain (EF-Hand protein superfamily)
			N	0	no	6677	TRINITY_DN313027_c0_g1_i1	jgi|Gloin1|333751|fgenesh1_kg.26_#_3_#_ACTTGA_L001_R1_(paired)_contig_11378	98.92	93	1	0	3	281	112	204	4e-17	77.8	Gloin1	Rhizophagus	fgenesh1_kg.26_#_3_#_ACTTGA_L001_R1_(paired)_contig_11378				333751
Apoptosis antagonizing transcription factor/protein transport protein	Transcription	Transcription	N	0	no	6678	TRINITY_DN355221_c0_g1_i1	jgi|Gloin1|338206|fgenesh1_kg.5346_#_5_#_ACTTGA_L001_R1_(paired)_contig_8239	100	116	0	0	348	1	214	329	1e-77	244	Gloin1	Rhizophagus	fgenesh1_kg.5346_#_5_#_ACTTGA_L001_R1_(paired)_contig_8239				338206	3838	nucleus	cellular_component	GO:0005634	IPR012617	TRAUB	HMMPfam	PF08164	TRAUB	1	405,	486,	9.1e-41									338318	KOG2773	Apoptosis antagonizing transcription factor/protein transport protein
Ras GTPase-activating protein family - IQGAP	Signal transduction mechanisms	Signal transduction mechanisms	N	0	no	6679	TRINITY_DN142850_c0_g1_i1	jgi|Gloin1|335981|fgenesh1_kg.2765_#_1_#_ACTTGA_L001_R1_(paired)_contig_3802	100	112	0	0	337	2	403	514	2e-71	233	Gloin1	Rhizophagus	fgenesh1_kg.2765_#_1_#_ACTTGA_L001_R1_(paired)_contig_3802				335981	3435	Ras GTPase activator activity	molecular_function	GO:0005099	IPR000593	RasGAP protein, C-terminal	BlastProDom	PD008735	Q6DNA0_SCHCO_Q6DNA0;	1	587,	781,	1e-60									336093	KOG2128	Ras GTPase-activating protein family - IQGAP
Reductases with broad range of substrate specificities	Fatty acid biosynthesis (path 1)	General function prediction only	N	0	no	6680	TRINITY_DN333703_c0_g1_i1	jgi|Gloin1|257768|CE157756_306	96.49	114	4	0	343	2	4	117	1e-54	178	Gloin1	Rhizophagus	CE157756_306				257768	5830	metabolic process	biological_process	GO:0008152	IPR002198	Short-chain dehydrogenase/reductase SDR	FPrintScan	PR00080	SDRFAMILY	2	94,183,	105,202,	5.8e-05,5.8e-05	1.1.1.100	3-oxoacyl-[acyl-carrier protein] reductase.	(3R)-3-hydroxyacyl-[acyl-carrier protein] + NADP(+) = 3-oxoacyl- [acyl-carrier protein] + NADPH.	\N	\N	Fatty acid biosynthesis (path 1)	Lipid Metabolism	METABOLIC	257880	KOG0725	Reductases with broad range of substrate specificities
Protein tyrosine phosphatase	Signal transduction mechanisms	Signal transduction mechanisms	N	0	no	6681	TRINITY_DN386365_c0_g1_i1	jgi|Gloin1|345591|fgenesh1_kg.16458_#_3_#_remain_c19085	92.92	113	8	0	11	349	1	113	2e-74	224	Gloin1	Rhizophagus	fgenesh1_kg.16458_#_3_#_remain_c19085				345591	3091	protein tyrosine phosphatase activity	molecular_function	GO:0004725	IPR000106	Protein-tyrosine phosphatase, low molecular weight	FPrintScan	PR00719	LMWPTPASE	4	31,64,87,105,	47,79,100,120,	1.7e-20,1.7e-20,1.7e-20,1.7e-20									345703	KOG3217	Protein tyrosine phosphatase
PAB-dependent poly(A) ribonuclease, subunit PAN2	\N	Replication, recombination and repair	N	0	no	6682	TRINITY_DN379887_c0_g1_i1	jgi|Gloin1|337369|fgenesh1_kg.4308_#_3_#_ACTTGA_L001_R1_(paired)_contig_5192	95.74	94	4	0	73	354	937	1030	1e-56	194	Gloin1	Rhizophagus	fgenesh1_kg.4308_#_3_#_ACTTGA_L001_R1_(paired)_contig_5192				337369	2657	ubiquitin thiolesterase activity	molecular_function	GO:0004221	IPR001394	Peptidase C19, ubiquitin carboxyl-terminal hydrolase 2	HMMPfam	PF00443	UCH	1	386,	743,	2.3e-07	3.1.13.4	Poly(A)-specific ribonuclease.	Exonucleolytic cleavage of poly(A) to 5'-AMP.	\N	\N	\N	\N	\N	337481	KOG1275	PAB-dependent poly(A) ribonuclease, subunit PAN2
Molecular chaperone Prefoldin, subunit 2	Posttranslational modification, protein turnover, chaperones	Posttranslational modification, protein turnover, chaperones	N	0	no	6683	TRINITY_DN84337_c0_g2_i1	jgi|Gloin1|99053|fgenesh1_pg.25541_#_2	98.23	113	2	0	10	348	5	117	2e-77	230	Gloin1	Rhizophagus	fgenesh1_pg.25541_#_2				99053	4591	protein folding	biological_process	GO:0006457	IPR002777	Prefoldin beta-like	HMMPfam	PF01920	Prefoldin_2	1	12,	117,	2.1e-24									99165	KOG4098	Molecular chaperone Prefoldin, subunit 2
Dehydrogenases with different specificities (related to short-chain alcohol dehydrogenases)	Bile acid biosynthesis	Secondary metabolites biosynthesis, transport and catabolism	N	0	no	6684	TRINITY_DN85652_c0_g2_i1	jgi|Gloin1|2001|gm1.2001_g	94.52	73	4	0	17	235	127	199	2e-42	144	Gloin1	Rhizophagus	gm1.2001_g				2001	5830	metabolic process	biological_process	GO:0008152	IPR002347	Glucose/ribitol dehydrogenase	FPrintScan	PR00081	GDHRDH	3	2,52,113,	13,68,130,	2.4e-05,2.4e-05,2.4e-05	1.1.1.-	With NAD(+) or NADP(+) as acceptor.	\N	\N	\N	Bile acid biosynthesis	Lipid Metabolism	METABOLIC	2113	KOG1208	Dehydrogenases with different specificities (related to short-chain alcohol dehydrogenases)
Armadillo-type fold	binding	molecular_function	N	0	no	6685	TRINITY_DN255920_c0_g1_i1	jgi|Gloin1|184185|CE84173_1443	97.22	72	2	0	5	220	219	290	7e-40	144	Gloin1	Rhizophagus	CE84173_1443				184185	3708	binding	molecular_function	GO:0005488	IPR016024	Armadillo-type fold	superfamily	SSF48371	ARM repeat	1	1,	553,	4.9e-05
Reductases with broad range of substrate specificities	Prostaglandin and leukotriene metabolism	General function prediction only	N	0	no	6686	TRINITY_DN77092_c0_g1_i1	jgi|Gloin1|334173|fgenesh1_kg.442_#_2_#_ACTTGA_L001_R1_(paired)_contig_5903	96.61	118	4	0	2	355	157	274	6e-77	236	Gloin1	Rhizophagus	fgenesh1_kg.442_#_2_#_ACTTGA_L001_R1_(paired)_contig_5903				334173	5830	metabolic process	biological_process	GO:0008152	IPR002198	Short-chain dehydrogenase/reductase SDR	FPrintScan	PR00080	SDRFAMILY	3	119,178,198,	130,186,217,	4.5e-06,4.5e-06,4.5e-06	1.1.1.184	Carbonyl reductase (NADPH).	R-CHOH-R' + NADP(+) = R-CO-R' + NADPH.	\N	\N	Prostaglandin and leukotriene metabolism	Metabolism of Complex Lipids	METABOLIC	334285	KOG0725	Reductases with broad range of substrate specificities
Delta-1-pyrroline-5-carboxylate dehydrogenase	Arginine and proline metabolism	Amino acid transport and metabolism	N	0	no	6687	TRINITY_DN75843_c1_g1_i1	jgi|Gloin1|334830|fgenesh1_kg.1256_#_3_#_ACTTGA_L001_R1_(paired)_contig_4977	100	90	0	0	355	86	439	528	1e-55	186	Gloin1	Rhizophagus	fgenesh1_kg.1256_#_3_#_ACTTGA_L001_R1_(paired)_contig_4977				334830	2308	1-pyrroline-5-carboxylate dehydrogenase activity	molecular_function	GO:0003842	IPR015590	Aldehyde dehydrogenase	HMMPfam	PF00171	Aldedh	1	31,	511,	2.2e-114	1.5.1.12	1-pyrroline-5-carboxylate dehydrogenase.	1-pyrroline-5-carboxylate + NAD(+) + H(2)O = L-glutamate + NADH.	\N	Hyperprolinemia II; MIM:239510.	Arginine and proline metabolism	Amino Acid Metabolism	METABOLIC	334942	KOG2455	Delta-1-pyrroline-5-carboxylate dehydrogenase
G protein signaling regulators	Signal transduction mechanisms	Signal transduction mechanisms	N	0	no	6688	TRINITY_DN168113_c0_g1_i1	jgi|Gloin1|51121|gw1.22785.1.1	100	48	0	0	2	145	109	156	8e-26	100	Gloin1	Rhizophagus	gw1.22785.1.1				51121	3228	signal transducer activity	molecular_function	GO:0004871	IPR000342	Regulator of G protein signalling	HMMSmart	SM00315	no description	1	1,	156,	2.5e-11									51233	KOG3589	G protein signaling regulators
			N	0	no	6689	TRINITY_DN55405_c1_g1_i1	jgi|Gloin1|348193|fgenesh1_kg.21917_#_3_#_remain_c9035	84.75	118	18	0	5	358	36	153	2e-69	213	Gloin1	Rhizophagus	fgenesh1_kg.21917_#_3_#_remain_c9035				348193
			N	0	no	6690	TRINITY_DN134532_c0_g1_i1	jgi|Gloin1|101699|CE1687_785	99.16	119	1	0	359	3	453	571	1e-73	238	Gloin1	Rhizophagus	CE1687_785				101699
Predicted GTP-binding protein MMR1	General function prediction only	General function prediction only	N	0	no	6691	TRINITY_DN1310_c0_g1_i1	jgi|Gloin1|77440|e_gw1.16491.6.1	98.98	98	1	0	357	64	480	577	7e-60	199	Gloin1	Rhizophagus	e_gw1.16491.6.1				77440	3737	GTP binding	molecular_function	GO:0005525	IPR002917	GTP-binding protein, HSR1-related	HMMPfam	PF01926	MMR_HSR1	1	308,	400,	4.4e-22									77552	KOG1424	Predicted GTP-binding protein MMR1
Polycomb-like PHD Zn-finger protein	General function prediction only	General function prediction only	N	0	no	6692	TRINITY_DN195787_c0_g2_i1	jgi|Gloin1|133700|CE33688_2339	99.09	110	1	0	3	332	312	421	4e-57	192	Gloin1	Rhizophagus	CE33688_2339				133700	3727	protein binding	molecular_function	GO:0005515	IPR005818	Histone H1/H5	HMMPfam	PF00538	Linker_histone	1	347,	415,	0.0016									133812	KOG4323	Polycomb-like PHD Zn-finger protein
Nuclear transport receptor RANBP7/RANBP8 (importin beta superfamily)	Nuclear structure	Nuclear structure	N	0	no	6693	TRINITY_DN279009_c0_g1_i1	jgi|Gloin1|342126|fgenesh1_kg.10634_#_2_#_ACTTGA_L001_R1_(paired)_contig_3176	96.55	87	3	0	298	38	951	1037	2e-40	148	Gloin1	Rhizophagus	fgenesh1_kg.10634_#_2_#_ACTTGA_L001_R1_(paired)_contig_3176				342126	70	protein import into nucleus, docking	biological_process	GO:0000059	IPR001494	Importin-beta, N-terminal	HMMPfam	PF03810	IBN_N	1	24,	101,	2.4e-15									342238	KOG1991	Nuclear transport receptor RANBP7/RANBP8 (importin beta superfamily)
			N	0	no	6694	TRINITY_DN207841_c0_g1_i1	jgi|Gloin1|333911|fgenesh1_kg.193_#_1_#_step3_c3055	89.58	96	10	0	362	75	20	115	1e-54	172	Gloin1	Rhizophagus	fgenesh1_kg.193_#_1_#_step3_c3055				333911
Nonsense-mediated mRNA decay protein	RNA processing and modification	RNA processing and modification	N	0	no	6695	TRINITY_DN200710_c0_g1_i1	jgi|Gloin1|14636|gm1.14636_g	99.17	120	1	0	362	3	677	796	8e-68	224	Gloin1	Rhizophagus	gm1.14636_g				14636	3642	sugar:hydrogen symporter activity	molecular_function	GO:0005351	IPR002114	Phosphotransferase system, HPr serine phosphorylation site	ScanRegExp	PS00589	PTS_HPR_SER	1	164,	179,	NA									14748	KOG2162	Nonsense-mediated mRNA decay protein
Ubiquitin fusion degradation protein-2	Posttranslational modification, protein turnover, chaperones	Posttranslational modification, protein turnover, chaperones	N	0	no	6696	TRINITY_DN358424_c0_g1_i1	jgi|Gloin1|99146|fgenesh1_pg.25774_#_1	87.79	131	5	1	362	3	44	174	6e-75	228	Gloin1	Rhizophagus	fgenesh1_pg.25774_#_1				99146																						99258	KOG2042	Ubiquitin fusion degradation protein-2
Regulator of nuclear mRNA	RNA processing and modification	RNA processing and modification	N	0	no	6697	TRINITY_DN261733_c0_g1_i1	jgi|Gloin1|276040|CE176028_257	93.44	122	3	1	1	366	83	199	3e-76	231	Gloin1	Rhizophagus	CE176028_257				276040					IPR006903	Protein of unknown function DUF618	HMMPfam	PF04818	DUF618	1	53,	118,	1.1e-28									276152	KOG2669	Regulator of nuclear mRNA
Fungal pheromone STE3 GPCR	mating-type factor pheromone receptor activity	molecular_function	N	6	Hel	6698	TRINITY_DN263410_c0_g1_i1	jgi|Gloin1|348493|fgenesh1_kg.22480_#_1_#_ACTTGA_L001_R1_(paired)_contig_9820	96.43	112	2	1	2	331	475	586	2e-54	184	Gloin1	Rhizophagus	fgenesh1_kg.22480_#_1_#_ACTTGA_L001_R1_(paired)_contig_9820				348493	3284	mating-type factor pheromone receptor activity	molecular_function	GO:0004932	IPR001499	Fungal pheromone STE3 GPCR	FPrintScan	PR00899	GPCRSTE3	9	6,24,38,115,155,174,198,262,276,	24,38,53,134,174,189,217,276,286,	1.1e-28,1.1e-28,1.1e-28,1.1e-28,1.1e-28,1.1e-28,1.1e-28,1.1e-28,1.1e-28
Inositol polyphosphate 5-phosphatase and related proteins	Inositol phosphate metabolism	Intracellular trafficking, secretion, and vesicular transport	N	0	no	6699	TRINITY_DN202498_c0_g1_i1	jgi|Gloin1|78901|e_gw1.18908.3.1	91.55	71	6	0	1	213	787	857	2e-35	134	Gloin1	Rhizophagus	e_gw1.18908.3.1				78901	2832	inositol or phosphatidylinositol phosphatase activity	molecular_function	GO:0004437	IPR005135	Endonuclease/exonuclease/phosphatase	HMMPfam	PF03372	Exo_endo_phos	1	458,	787,	5.6e-36	3.1.3.56	Inositol-1,4,5-trisphosphate 5-phosphatase.	D-myo-inositol 1,4,5-trisphosphate + H(2)O = D-myo-inositol 1,4-bisphosphate + phosphate.	\N	\N	Inositol phosphate metabolism	Metabolism of Complex Lipids	METABOLIC	79013	KOG0565	Inositol polyphosphate 5-phosphatase and related proteins
			N	0	no	6700	TRINITY_DN117399_c0_g1_i1	jgi|Gloin1|346575|fgenesh1_kg.18210_#_1_#_ACTTGA_L001_R1_(paired)_contig_325	95.4	87	4	0	3	263	654	740	1e-49	172	Gloin1	Rhizophagus	fgenesh1_kg.18210_#_1_#_ACTTGA_L001_R1_(paired)_contig_325				346575
			N	1	Hel	6701	TRINITY_DN197901_c0_g1_i1	jgi|Gloin1|347068|fgenesh1_kg.19286_#_3_#_ACTTGA_L001_R1_(paired)_contig_12641	95.56	45	2	0	244	110	12	56	5e-09	52.8	Gloin1	Rhizophagus	fgenesh1_kg.19286_#_3_#_ACTTGA_L001_R1_(paired)_contig_12641				347068
Transcription initiation factor TFIIIB, Brf1 subunit	Transcription	Transcription	N	0	no	6702	TRINITY_DN255432_c0_g1_i1	jgi|Gloin1|78096|e_gw1.17564.3.1	96.26	107	4	0	2	322	271	377	1e-50	174	Gloin1	Rhizophagus	e_gw1.17564.3.1				78096	3866	transcription factor complex	cellular_component	GO:0005667	IPR000812	Transcription factor TFIIB related	FPrintScan	PR00685	TIFACTORIIB	4	15,128,218,250,	35,147,234,264,	1.2e-08,1.2e-08,1.2e-08,1.2e-08									78208	KOG1598	Transcription initiation factor TFIIIB, Brf1 subunit
Arylesterase	arylesterase activity	molecular_function	N	1	Hel	6703	TRINITY_DN257589_c0_g1_i1	jgi|Gloin1|340234|fgenesh1_kg.8034_#_1_#_remain_c1009	90.27	113	11	0	3	341	267	379	5e-67	213	Gloin1	Rhizophagus	fgenesh1_kg.8034_#_1_#_remain_c1009				340234	2506	arylesterase activity	molecular_function	GO:0004064	IPR002640	Arylesterase	FPrintScan	PR01785	PARAOXONASE	3	144,185,281,	157,197,302,	6e-05,6e-05,6e-05
Cytochrome P450 CYP4/CYP19/CYP26 subfamilies	Lipid transport and metabolism	Lipid transport and metabolism	N	0	no	6704	TRINITY_DN166089_c0_g1_i1	jgi|Gloin1|75848|e_gw1.14350.6.1	99.19	124	1	0	372	1	57	180	2e-88	262	Gloin1	Rhizophagus	e_gw1.14350.6.1				75848	2888	monooxygenase activity	molecular_function	GO:0004497	IPR001128	Cytochrome P450	FPrintScan	PR00385	P450	4	26,79,155,164,	43,90,164,175,	1.6e-12,1.6e-12,1.6e-12,1.6e-12									75960	KOG0157	Cytochrome P450 CYP4/CYP19/CYP26 subfamilies
			N	0	no	6705	TRINITY_DN225227_c0_g1_i1	jgi|Gloin1|99510|fgenesh1_pg.26786_#_1	43.53	85	39	3	95	325	10	93	2e-08	52.8	Gloin1	Rhizophagus	fgenesh1_pg.26786_#_1				99510
DEAH-box RNA helicase	Purine metabolism	RNA processing and modification	N	0	no	6706	TRINITY_DN288805_c0_g1_i1	jgi|Gloin1|349063|fgenesh1_kg.23725_#_4_#_ACTTGA_L001_R1_(paired)_contig_2474	98.15	54	1	0	2	163	1045	1098	6e-29	115	Gloin1	Rhizophagus	fgenesh1_kg.23725_#_4_#_ACTTGA_L001_R1_(paired)_contig_2474				349063	2175	nucleic acid binding	molecular_function	GO:0003676	IPR001650	DNA/RNA helicase, C-terminal	HMMPfam	PF00271	Helicase_C	1	606,	692,	1.1e-15	3.6.1.3	Adenosinetriphosphatase.	ATP + H(2)O = ADP + phosphate.	\N	Hemolytic anemia due to deficiency of adenosine triphosphatase; MIM:102800.	Purine metabolism	Nucleotide Metabolism	METABOLIC	349175	KOG0926	DEAH-box RNA helicase
Origin recognition complex, subunit 2	Replication, recombination and repair	Replication, recombination and repair	N	0	no	6707	TRINITY_DN333276_c0_g1_i1	jgi|Gloin1|349060|fgenesh1_kg.23725_#_1_#_ACTTGA_L001_R1_(paired)_contig_7578	97.56	123	3	0	371	3	401	523	4e-81	254	Gloin1	Rhizophagus	fgenesh1_kg.23725_#_1_#_ACTTGA_L001_R1_(paired)_contig_7578				349060	609	origin recognition complex	cellular_component	GO:0000808	IPR007220	Origin recognition complex subunit 2	HMMPfam	PF04084	ORC2	1	254,	582,	2.4e-10									349172	KOG2928	Origin recognition complex, subunit 2
			N	0	no	6708	TRINITY_DN345181_c0_g1_i1	jgi|Gloin1|346029|fgenesh1_kg.17240_#_9_#_ACTTGA_L001_R1_(paired)_contig_8000	94.23	52	3	0	375	220	26	77	3e-33	98.2	Gloin1	Rhizophagus	fgenesh1_kg.17240_#_9_#_ACTTGA_L001_R1_(paired)_contig_8000				346029
Serine/threonine protein kinase	Signal transduction mechanisms	Signal transduction mechanisms	Y	2	Hel	6709	TRINITY_DN332871_c0_g1_i1	jgi|Gloin1|338434|fgenesh1_kg.5579_#_1_#_ACTTGA_L001_R1_(paired)_contig_10135	93.64	110	6	1	50	376	1	110	1e-56	186	Gloin1	Rhizophagus	fgenesh1_kg.5579_#_1_#_ACTTGA_L001_R1_(paired)_contig_10135				338434																						338546	KOG1187	Serine/threonine protein kinase
			N	0	no	6710	TRINITY_DN386719_c0_g1_i1	jgi|Gloin1|12427|gm1.12427_g	55.26	38	12	1	374	261	29	61	0.0006	38.5	Gloin1	Rhizophagus	gm1.12427_g				12427
Ubiquitin-specific protease	\N	Posttranslational modification, protein turnover, chaperones	N	1	Hel	6711	TRINITY_DN354503_c0_g1_i1	jgi|Gloin1|91725|fgenesh1_pg.11955_#_10	99.17	121	1	0	365	3	79	199	8e-83	255	Gloin1	Rhizophagus	fgenesh1_pg.11955_#_10				91725	2657	ubiquitin thiolesterase activity	molecular_function	GO:0004221	IPR001394	Peptidase C19, ubiquitin carboxyl-terminal hydrolase 2	HMMPfam	PF00443	UCH	1	37,	440,	3.9e-33	3.1.2.15	Ubiquitin thiolesterase.	Ubiquitin C-terminal thiolester + H(2)O = ubiquitin + a thiol.	\N	\N	\N	\N	\N	91837	KOG1867	Ubiquitin-specific protease
Uncharacterized conserved protein	Function unknown	Function unknown	N	0	no	6712	TRINITY_DN287462_c0_g1_i1	jgi|Gloin1|90537|fgenesh1_pg.10068_#_3	98.31	118	2	0	379	26	222	339	2e-79	244	Gloin1	Rhizophagus	fgenesh1_pg.10068_#_3				90537																						90649	KOG4760	Uncharacterized conserved protein
Extracellular protein SEL-1 and related proteins	Cell wall/membrane/envelope biogenesis	Cell wall/membrane/envelope biogenesis	N	0	no	6713	TRINITY_DN310131_c0_g1_i1	jgi|Gloin1|32350|gm1.32350_g	91.94	124	8	2	366	1	19	142	1e-64	202	Gloin1	Rhizophagus	gm1.32350_g				32350					IPR006597	Sel1-like	HMMPfam	PF08238	Sel1	2	142,178,	177,213,	2.6e-08,0.00011									32462	KOG1550	Extracellular protein SEL-1 and related proteins
PIG-X/PBN1			N	0	no	6714	TRINITY_DN335299_c0_g1_i1	jgi|Gloin1|341142|fgenesh1_kg.9218_#_3_#_remain_c17589	93.91	115	7	0	2	346	63	177	2e-74	225	Gloin1	Rhizophagus	fgenesh1_kg.9218_#_3_#_remain_c17589				341142					IPR013233	PIG-X/PBN1	HMMPfam	PF08320	PIG-X	1	109,	169,	0.00013
Tyrosine kinase specific for activated (GTP-bound) p21cdc42Hs	Signal transduction mechanisms	Signal transduction mechanisms	N	1	Hel	6715	TRINITY_DN65615_c1_g1_i1	jgi|Gloin1|345671|fgenesh1_kg.16518_#_1_#_ACTTGA_L001_R1_(paired)_contig_13469	74.78	115	25	2	3	344	294	405	6e-44	153	Gloin1	Rhizophagus	fgenesh1_kg.16518_#_1_#_ACTTGA_L001_R1_(paired)_contig_13469				345671	3043	protein kinase activity	molecular_function	GO:0004672	IPR000719	Protein kinase, core	BlastProDom	PD000001	Q9LMF8_ARATH_Q9LMF8;	1	53,	286,	4e-16									345783	KOG0192	Tyrosine kinase specific for activated (GTP-bound) p21cdc42Hs
Transcription factor CA150	Transcription	Transcription	N	0	no	6716	TRINITY_DN151652_c0_g1_i1	jgi|Gloin1|347155|fgenesh1_kg.19488_#_8_#_ACTTGA_L001_R1_(paired)_contig_904	98.29	117	2	0	351	1	89	205	2e-49	171	Gloin1	Rhizophagus	fgenesh1_kg.19488_#_8_#_ACTTGA_L001_R1_(paired)_contig_904				347155	3727	protein binding	molecular_function	GO:0005515	IPR001202	WW/Rsp5/WWP	HMMPfam	PF00397	WW	2	41,134,	70,163,	4.5e-12,0.014									347267	KOG0155	Transcription factor CA150
Uncharacterized conserved protein, contains RWD domain	Function unknown	Function unknown	N	0	no	6717	TRINITY_DN41271_c0_g1_i1	jgi|Gloin1|70911|e_gw1.7618.6.1	99.16	119	1	0	357	1	88	206	2e-35	127	Gloin1	Rhizophagus	e_gw1.7618.6.1				70911					IPR006575	RWD	HMMPfam	PF05773	RWD	1	1,	108,	1.3e-29									71023	KOG4018	Uncharacterized conserved protein, contains RWD domain
Shwachman-Bodian-Diamond syndrome proteins			N	0	no	6718	TRINITY_DN49674_c0_g1_i2	jgi|Gloin1|348570|fgenesh1_kg.22620_#_4_#_step3_rep_c819	37.36	91	56	1	338	69	17	107	1e-11	61.6	Gloin1	Rhizophagus	fgenesh1_kg.22620_#_4_#_step3_rep_c819				348570					IPR002140	Shwachman-Bodian-Diamond syndrome proteins	BlastProDom	PD009796	Q8SXD6_DROME_Q8SXD6;	1	8,	93,	5e-05
			N	0	no	6719	TRINITY_DN131453_c0_g1_i1	jgi|Gloin1|348435|fgenesh1_kg.22404_#_2_#_ACTTGA_L001_R1_(paired)_contig_1981	98.59	71	1	0	373	161	278	348	2e-41	145	Gloin1	Rhizophagus	fgenesh1_kg.22404_#_2_#_ACTTGA_L001_R1_(paired)_contig_1981				348435
Nucleolar GTPase/ATPase p130	N-Glycan degradation	Nuclear structure	N	0	no	6720	TRINITY_DN344165_c0_g1_i1	jgi|Gloin1|341790|fgenesh1_kg.10123_#_7_#_remain_c2218	85.94	128	7	1	6	389	1	117	6e-31	118	Gloin1	Rhizophagus	fgenesh1_kg.10123_#_7_#_remain_c2218				341790	2715	exo-alpha-sialidase activity	molecular_function	GO:0004308	IPR007718	SRP40, C-terminal	HMMPfam	PF05022	SRP40_C	1	377,	472,	2.7e-28	3.2.1.18	Exo-alpha-sialidase.	Hydrolysis of alpha-(2->3)-, alpha-(2->6)-, alpha-(2->8)-glycosidic linkages of terminal sialic residues in oligosaccharides, glycoproteins, glycolipids, colominic acid and synthetic substrates.	\N	Sialidosis; MIM:256550.	N-Glycan degradation	Metabolism of Complex Carbohydrates	METABOLIC	341902	KOG2992	Nucleolar GTPase/ATPase p130
FOG: Predicted E3 ubiquitin ligase	Posttranslational modification, protein turnover, chaperones	Posttranslational modification, protein turnover, chaperones	N	0	no	6721	TRINITY_DN85649_c0_g1_i1	jgi|Gloin1|340003|fgenesh1_kg.7670_#_2_#_step3_c538	80	55	4	3	90	242	217	268	7e-19	83.6	Gloin1	Rhizophagus	fgenesh1_kg.7670_#_2_#_step3_c538				340003	3727	protein binding	molecular_function	GO:0005515	IPR001841	Zinc finger, RING-type	HMMPfam	PF00097	zf-C3HC4	1	195,	236,	2.5e-11									340115	KOG0800	FOG: Predicted E3 ubiquitin ligase
Chromosome condensation complex Condensin, subunit H	Chromatin structure and dynamics	Chromatin structure and dynamics	N	0	no	6722	TRINITY_DN283515_c0_g1_i1	jgi|Gloin1|103250|CE3238_337	90.08	131	8	1	12	389	299	429	3e-58	193	Gloin1	Rhizophagus	CE3238_337				103250	273	mitotic cell cycle	biological_process	GO:0000278	IPR008418	Barren	HMMPfam	PF05786	Barren	1	94,	251,	1.3e-33									103362	KOG2328	Chromosome condensation complex Condensin, subunit H
DNA-binding proteins Bright/BRCAA1/RBP1 and related proteins containing BRIGHT domain	Transcription	Transcription	N	0	no	6723	TRINITY_DN66708_c0_g2_i1	jgi|Gloin1|348770|fgenesh1_kg.23058_#_4_#_step3_rep_c377	83.05	59	9	1	380	207	544	602	2e-20	90.5	Gloin1	Rhizophagus	fgenesh1_kg.23058_#_4_#_step3_rep_c377				348770																						348882	KOG2744	DNA-binding proteins Bright/BRCAA1/RBP1 and related proteins containing BRIGHT domain
DNA repair exonuclease MRE11	Replication, recombination and repair	Replication, recombination and repair	N	0	no	6724	TRINITY_DN137881_c0_g1_i1	jgi|Gloin1|339803|fgenesh1_kg.7344_#_13_#_ACTTGA_L001_R1_(paired)_contig_4630	91.67	96	5	1	30	308	774	869	5e-40	147	Gloin1	Rhizophagus	fgenesh1_kg.7344_#_13_#_ACTTGA_L001_R1_(paired)_contig_4630				339803	9985	hydrolase activity	molecular_function	GO:0016787	IPR004843	Metallophosphoesterase	HMMPfam	PF00149	Metallophos	1	8,	239,	4.1e-19									339915	KOG2310	DNA repair exonuclease MRE11
WD40 repeat protein	Glycerolipid metabolism	General function prediction only	N	0	no	6725	TRINITY_DN395110_c0_g1_i1	jgi|Gloin1|299625|CE199613_590	98.78	82	1	0	2	247	407	488	5e-47	163	Gloin1	Rhizophagus	CE199613_590				299625	2313	1-alkyl-2-acetylglycerophosphocholine esterase activity	molecular_function	GO:0003847	IPR001680	WD40 repeat	HMMPfam	PF00400	WD40	2	13,55,	51,93,	0.00057,8.7e-06	3.1.1.47	2-acetyl-1-alkylglycerophosphocholine esterase.	2-acetyl-1-alkyl-sn-glycero-3-phosphocholine + H(2)O = 1-alkyl-sn- glycero-3-phosphocholine + acetate.	\N	\N	Glycerolipid metabolism	Metabolism of Complex Lipids	METABOLIC	299737	KOG1273	WD40 repeat protein
Non-ribosomal peptide synthetase/alpha-aminoadipate reductase and related enzymes	Lysine biosynthesis	Secondary metabolites biosynthesis, transport and catabolism	N	0	no	6726	TRINITY_DN176711_c0_g1_i1	jgi|Gloin1|66109|e_gw1.2600.4.1	96.15	130	5	0	2	391	770	899	5e-70	233	Gloin1	Rhizophagus	e_gw1.2600.4.1				66109	2290	catalytic activity	molecular_function	GO:0003824	IPR000873	AMP-dependent synthetase and ligase	FPrintScan	PR00154	AMPBINDING	2	440,452,	451,460,	33,33	1.2.1.31	Aminoadipate-semialdehyde dehydrogenase.	L-2-aminoadipate 6-semialdehyde + NADP(+) + H(2)O = L-2-aminoadipate + NADPH.	\N	\N	Lysine biosynthesis	Amino Acid Metabolism	METABOLIC	66221	KOG1178	Non-ribosomal peptide synthetase/alpha-aminoadipate reductase and related enzymes
Multidrug resistance-associated protein/mitoxantrone resistance protein, ABC superfamily	Secondary metabolites biosynthesis, transport and catabolism	Secondary metabolites biosynthesis, transport and catabolism	N	12	Hel	6727	TRINITY_DN152144_c0_g1_i1	jgi|Gloin1|69340|e_gw1.5764.2.1	86.07	122	16	1	395	30	1252	1372	1e-45	164	Gloin1	Rhizophagus	e_gw1.5764.2.1				69340	3736	ATP binding	molecular_function	GO:0005524	IPR003439	ABC transporter-like	BlastProDom	PD000006	Q9VAN4_DROME_Q9VAN4;	2	559,1185,	601,1228,	4e-07,0.0003									69452	KOG0054	Multidrug resistance-associated protein/mitoxantrone resistance protein, ABC superfamily
			N	2	Hel	6728	TRINITY_DN168548_c0_g1_i1	jgi|Gloin1|9565|gm1.9565_g	100	131	0	0	394	2	88	218	5e-70	218	Gloin1	Rhizophagus	gm1.9565_g				9565
Nucleolar GTPase	General function prediction only	General function prediction only	N	0	no	6729	TRINITY_DN44031_c0_g1_i1	jgi|Gloin1|343905|fgenesh1_kg.13560_#_2_#_ACTTGA_L001_R1_(paired)_contig_677	100	131	0	0	3	395	320	450	5e-86	265	Gloin1	Rhizophagus	fgenesh1_kg.13560_#_2_#_ACTTGA_L001_R1_(paired)_contig_677				343905	3737	GTP binding	molecular_function	GO:0005525	IPR006073	GTP1/OBG	FPrintScan	PR00326	GTP1OBG	2	269,315,	289,330,	1.4e-06,1.4e-06									344017	KOG2423	Nucleolar GTPase
Plasma membrane H+-transporting ATPase	Oxidative phosphorylation	Inorganic ion transport and metabolism	N	10	Hel	6730	TRINITY_DN375445_c0_g1_i1	jgi|Gloin1|7891|gm1.7891_g	66.67	81	24	2	245	3	22	99	3e-25	104	Gloin1	Rhizophagus	gm1.7891_g				7891	3736	ATP binding	molecular_function	GO:0005524	IPR001757	ATPase, P-type, K/Mg/Cd/Cu/Zn/Na/Ca/Na/H-transporter	FPrintScan	PR00119	CATATPASE	6	205,359,510,532,611,634,	219,373,521,542,630,646,	2.8e-40,2.8e-40,2.8e-40,2.8e-40,2.8e-40,2.8e-40	3.6.3.6	Proton-exporting ATPase.	ATP + H(2)O + H(+)(In) = ADP + phosphate + H(+)(Out).	Magnesium.	\N	Oxidative phosphorylation	Energy Metabolism	METABOLIC	8003	KOG0205	Plasma membrane H+-transporting ATPase
WD40 repeat-containing protein	General function prediction only	General function prediction only	N	0	no	6731	TRINITY_DN119940_c0_g1_i1	jgi|Gloin1|22694|gm1.22694_g	99.22	128	1	0	2	385	480	607	2e-85	267	Gloin1	Rhizophagus	gm1.22694_g				22694					IPR001680	WD40 repeat	BlastProDom	PD000018	Q8IHQ8_PLAF7_Q8IHQ8;	4	312,354,438,567,	345,386,471,597,	0.0001,0.0007,5e-08,0.0009									22806	KOG0266	WD40 repeat-containing protein
			N	0	no	6732	TRINITY_DN373870_c0_g1_i1	jgi|Gloin1|346483|fgenesh1_kg.18033_#_3_#_remain_c3038	96.21	132	5	0	3	398	4	135	2e-90	265	Gloin1	Rhizophagus	fgenesh1_kg.18033_#_3_#_remain_c3038				346483
Methyltransferase type 11	metabolic process	biological_process	N	0	no	6733	TRINITY_DN325868_c0_g1_i1	jgi|Gloin1|343491|fgenesh1_kg.12764_#_1_#_step3_c1807	94.55	55	3	0	274	110	1	55	8e-36	113	Gloin1	Rhizophagus	fgenesh1_kg.12764_#_1_#_step3_c1807				343491	5830	metabolic process	biological_process	GO:0008152	IPR013216	Methyltransferase type 11	HMMPfam	PF08241	Methyltransf_11	1	52,	149,	8.5e-13
			N	0	no	6734	TRINITY_DN37666_c0_g1_i1	jgi|Gloin1|341654|fgenesh1_kg.9900_#_7_#_step3_c1739	97.41	116	2	1	345	1	10	125	1e-76	238	Gloin1	Rhizophagus	fgenesh1_kg.9900_#_7_#_step3_c1739				341654
Glutaminyl cyclase	\N	Posttranslational modification, protein turnover, chaperones	Y	0	no	6735	TRINITY_DN154621_c0_g1_i1	jgi|Gloin1|270841|CE170829_510	94.74	133	7	0	3	401	231	363	9e-85	259	Gloin1	Rhizophagus	CE170829_510				270841	4639	proteolysis	biological_process	GO:0006508	IPR007484	Peptidase M28	HMMPfam	PF04389	Peptidase_M28	1	107,	341,	1.2e-51	2.3.2.5	Glutaminyl-peptide cyclotransferase.	L-glutaminyl-peptide = 5-oxoprolyl-peptide + NH(3).	\N	\N	\N	\N	\N	270953	KOG3946	Glutaminyl cyclase
Extracellular protein SEL-1 and related proteins	Cell wall/membrane/envelope biogenesis	Cell wall/membrane/envelope biogenesis	N	0	no	6736	TRINITY_DN170079_c0_g1_i1	jgi|Gloin1|64623|e_gw1.1113.2.1	61.11	36	14	0	291	398	400	435	0.0005	42	Gloin1	Rhizophagus	e_gw1.1113.2.1				64623	2635	cysteine-type endopeptidase activity	molecular_function	GO:0004197	IPR006597	Sel1-like	HMMPfam	PF08238	Sel1	15	1,27,63,115,151,187,223,259,295,331,367,403,439,475,511,	26,62,99,150,186,222,258,294,330,366,402,438,474,510,546,	0.00046,2.1e-07,1.7,3.3e-12,1.7e-10,9.9e-13,4.9e-14,8.3e-13,1.3e-12,2.8e-07,3.8e-12,6.5e-12,2.7e-10,1.7e-07,6.8e-06									64735	KOG1550	Extracellular protein SEL-1 and related proteins
Ubiquinol cytochrome c reductase, subunit QCR7	Oxidative phosphorylation	Energy production and conversion	N	0	no	6737	TRINITY_DN376740_c0_g1_i1	jgi|Gloin1|58312|gw1.25559.5.1	93.41	91	6	0	1	273	10	100	1e-56	178	Gloin1	Rhizophagus	gw1.25559.5.1				58312	4283	electron transport	biological_process	GO:0006118	IPR003197	Cytochrome bd ubiquinol oxidase, 14 kDa subunit	BlastProDom	PD008153	UCR7_SCHPO_O74533;	1	10,	112,	4e-23	1.10.2.2	Ubiquinol--cytochrome c reductase.	QH(2) + 2 ferricytochrome c = Q + 2 ferrocytochrome c.	\N	\N	Oxidative phosphorylation	Energy Metabolism	METABOLIC	58424	KOG3440	Ubiquinol cytochrome c reductase, subunit QCR7
Multidrug/pheromone exporter, ABC superfamily	Secondary metabolites biosynthesis, transport and catabolism	Secondary metabolites biosynthesis, transport and catabolism	N	8	Hel	6738	TRINITY_DN386529_c0_g1_i1	jgi|Gloin1|334262|fgenesh1_kg.560_#_1_#_ACTTGA_L001_R1_(paired)_contig_6468	95.52	134	6	0	402	1	718	851	1e-72	239	Gloin1	Rhizophagus	fgenesh1_kg.560_#_1_#_ACTTGA_L001_R1_(paired)_contig_6468				334262	3736	ATP binding	molecular_function	GO:0005524	IPR003439	ABC transporter-like	BlastProDom	PD000006	Q7NI55_GLOVI_Q7NI55;	2	399,1114,	442,1149,	1e-10,9e-07									334374	KOG0055	Multidrug/pheromone exporter, ABC superfamily
			Y	1	Hel	6739	TRINITY_DN151781_c0_g1_i1	jgi|Gloin1|342046|fgenesh1_kg.10494_#_8_#_ACTTGA_L001_R1_(paired)_contig_12749	92.41	79	6	0	1	237	401	479	7e-46	160	Gloin1	Rhizophagus	fgenesh1_kg.10494_#_8_#_ACTTGA_L001_R1_(paired)_contig_12749				342046
Ypt/Rab-specific GTPase-activating protein GYP7 and related proteins	Signal transduction mechanisms	Signal transduction mechanisms	N	0	no	6740	TRINITY_DN375046_c0_g1_i1	jgi|Gloin1|6687|gm1.6687_g	94.87	117	3	2	2	346	397	512	1e-51	176	Gloin1	Rhizophagus	gm1.6687_g				6687	3433	Rab GTPase activator activity	molecular_function	GO:0005097	IPR000195	RabGAP/TBC	HMMPfam	PF00566	TBC	1	163,	413,	9.6e-06									6799	KOG2197	Ypt/Rab-specific GTPase-activating protein GYP7 and related proteins
Chondroitin AC/alginate lyase			N	1	Hel	6741	TRINITY_DN117037_c0_g1_i1	jgi|Gloin1|335300|fgenesh1_kg.1877_#_5_#_ACTTGA_L001_R1_(paired)_contig_11025	100	135	0	0	407	3	328	462	5e-93	283	Gloin1	Rhizophagus	fgenesh1_kg.1877_#_5_#_ACTTGA_L001_R1_(paired)_contig_11025				335300					IPR008929	Chondroitin AC/alginate lyase	superfamily	SSF48230	Chondroitin AC/alginate lyase	1	87,	386,	8.1e-39
			N	5	Hel	6742	TRINITY_DN129135_c0_g1_i1	jgi|Gloin1|141367|CE41355_804	98.44	128	2	0	385	2	1	128	2e-60	191	Gloin1	Rhizophagus	CE41355_804				141367
Cystathionine beta-lyases/cystathionine gamma-synthases	Amino acid transport and metabolism	Amino acid transport and metabolism	N	0	no	6743	TRINITY_DN325137_c0_g1_i1	jgi|Gloin1|67549|e_gw1.3959.1.1	98.52	135	2	0	407	3	255	389	5e-89	277	Gloin1	Rhizophagus	e_gw1.3959.1.1				67549	4650	amino acid metabolic process	biological_process	GO:0006520	IPR000277	Cys/Met metabolism, pyridoxal phosphate-dependent enzyme	HMMPfam	PF01053	Cys_Met_Meta_PP	1	295,	631,	4.2e-11									67661	KOG0053	Cystathionine beta-lyases/cystathionine gamma-synthases
Serine/threonine protein kinase and endoribonuclease ERN1/IRE1, sensor of the unfolded protein response pathway	\N	Signal transduction mechanisms	N	0	no	6744	TRINITY_DN373884_c0_g1_i1	jgi|Gloin1|40374|fgenesh1_pm.18676_#_3	99.26	135	1	0	2	406	176	310	1e-80	251	Gloin1	Rhizophagus	fgenesh1_pm.18676_#_3				40374	3043	protein kinase activity	molecular_function	GO:0004672	IPR000719	Protein kinase, core	BlastProDom	PD000001	Q6FUI3_EEEEE_Q6FUI3;	1	10,	325,	4e-76	3.1.26.-	Endoribonucleases producing 5'-phosphomonoesters.	\N	\N	\N	\N	\N	\N	40486	KOG1027	Serine/threonine protein kinase and endoribonuclease ERN1/IRE1, sensor of the unfolded protein response pathway
Lipocalin-interacting membrane receptor (LIMR)	Defense mechanisms	Defense mechanisms	N	9	Hel	6745	TRINITY_DN132110_c0_g1_i1	jgi|Gloin1|347928|fgenesh1_kg.21263_#_1_#_ACTTGA_L001_R1_(paired)_contig_719	94.29	105	4	1	407	93	454	556	7e-63	207	Gloin1	Rhizophagus	fgenesh1_kg.21263_#_1_#_ACTTGA_L001_R1_(paired)_contig_719				347928					IPR008075	Lipocalin-1 receptor	FPrintScan	PR01692	LIPOCALINIMR	3	78,398,428,	100,418,449,	8.6e-11,8.6e-11,8.6e-11									348040	KOG3722	Lipocalin-interacting membrane receptor (LIMR)
60s acidic ribosomal protein P1	Translation, ribosomal structure and biogenesis	Translation, ribosomal structure and biogenesis	N	0	no	6746	TRINITY_DN183884_c0_g1_i1	jgi|Gloin1|149950|CE49938_4795	44.29	70	39	0	389	180	1	70	4e-14	68.2	Gloin1	Rhizophagus	CE49938_4795				149950	2227	structural constituent of ribosome	molecular_function	GO:0003735	IPR001859	Ribosomal protein P2	FPrintScan	PR00456	RIBOSOMALP2	3	25,82,97,	36,96,108,	3.2e-05,3.2e-05,3.2e-05									150062	KOG1762	60s acidic ribosomal protein P1
			N	0	no	6747	TRINITY_DN197849_c0_g1_i1	jgi|Gloin1|22323|gm1.22323_g	100	98	0	0	409	116	182	279	4e-64	203	Gloin1	Rhizophagus	gm1.22323_g				22323
Homocysteine S-methyltransferase	Methionine metabolism	Amino acid transport and metabolism	N	0	no	6748	TRINITY_DN70431_c1_g1_i1	jgi|Gloin1|79863|e_gw1.20714.2.1	98.53	136	2	0	1	408	1040	1175	2e-87	281	Gloin1	Rhizophagus	e_gw1.20714.2.1				79863	2594	dihydropteroate synthase activity	molecular_function	GO:0004156	IPR000489	Dihydropteroate synthase, DHPS	HMMPfam	PF00809	Pterin_bind	1	451,	666,	2.4e-67	2.1.1.13	5-methyltetrahydrofolate--homocysteine S-methyltransferase.	5-methyltetrahydrofolate + L-homocysteine = tetrahydrofolate + L-methionine.	Cobalamin.	\N	Methionine metabolism	Amino Acid Metabolism	METABOLIC	79975	KOG1579	Homocysteine S-methyltransferase
			N	2	Hel	6749	TRINITY_DN124100_c0_g1_i1	jgi|Gloin1|345403|fgenesh1_kg.16165_#_5_#_remain_c17146	93.94	66	4	0	74	271	1	66	1e-37	129	Gloin1	Rhizophagus	fgenesh1_kg.16165_#_5_#_remain_c17146				345403
			N	0	no	6750	TRINITY_DN370786_c0_g1_i1	jgi|Gloin1|324|gm1.324_g	88.35	103	9	1	404	105	286	388	6e-36	132	Gloin1	Rhizophagus	gm1.324_g				324
Sec61 protein translocation complex, beta subunit	Posttranslational modification, protein turnover, chaperones	Posttranslational modification, protein turnover, chaperones	N	1	Hel	6751	TRINITY_DN54721_c0_g1_i1	jgi|Gloin1|337500|fgenesh1_kg.4445_#_1_#_ACTTGA_L001_R1_(paired)_contig_4312	98.67	75	1	0	21	245	1	75	3e-45	148	Gloin1	Rhizophagus	fgenesh1_kg.4445_#_1_#_ACTTGA_L001_R1_(paired)_contig_4312				337500					IPR005609	Preprotein translocase Sec, Sec61-beta subunit	HMMPfam	PF03911	Sec61_beta	1	28,	73,	1.6e-22									337612	KOG3457	Sec61 protein translocation complex, beta subunit
Hexokinase	Erythromycin biosynthesis	Carbohydrate transport and metabolism	N	0	no	6752	TRINITY_DN266767_c0_g1_i1	jgi|Gloin1|147891|CE47879_811	98.54	137	2	0	412	2	111	247	5e-92	280	Gloin1	Rhizophagus	CE47879_811				147891	2796	hexokinase activity	molecular_function	GO:0004396	IPR001312	Hexokinase	BlastProDom	PD001109	Q9GN24_DROSI_Q9GN24;	1	255,	339,	8e-12	2.7.1.1	Hexokinase.	ATP + D-hexose = ADP + D-hexose 6-phosphate.	\N	Hemolytic anemia due to hexokinase deficiency; MIM:235700.	Erythromycin biosynthesis	Biosynthesis of Secondary Metabolites	METABOLIC	148003	KOG1369	Hexokinase
FOG: RRM domain	General function prediction only	General function prediction only	N	0	no	6753	TRINITY_DN243151_c0_g1_i1	jgi|Gloin1|237858|CE137846_911	100	121	0	0	364	2	454	574	1e-11	65.5	Gloin1	Rhizophagus	CE137846_911				237858	2175	nucleic acid binding	molecular_function	GO:0003676	IPR000504	RNA recognition motif, RNP-1	HMMPfam	PF00076	RRM_1	3	8,197,348,	78,267,418,	1.7e-22,4.3e-19,3.5e-26									237970	KOG0118	FOG: RRM domain
Translation initiation factor 3, subunit b (eIF-3b)	Translation, ribosomal structure and biogenesis	Translation, ribosomal structure and biogenesis	N	0	no	6754	TRINITY_DN321518_c0_g1_i1	jgi|Gloin1|341583|fgenesh1_kg.9831_#_6_#_step3_c1419	99.26	135	1	0	3	407	215	349	9e-89	279	Gloin1	Rhizophagus	fgenesh1_kg.9831_#_6_#_step3_c1419				341583	2175	nucleic acid binding	molecular_function	GO:0003676	IPR013979	Eukaryotic translation initiation factor 2A, central region	HMMPfam	PF08662	eIF2A	1	399,	632,	6.6e-40									341695	KOG2314	Translation initiation factor 3, subunit b (eIF-3b)
Rho/Rac GTPase guanine nucleotide exchange factor smgGDS/Vimar	Signal transduction mechanisms	Signal transduction mechanisms	N	0	no	6755	TRINITY_DN157204_c0_g1_i1	jgi|Gloin1|339001|fgenesh1_kg.6283_#_1_#_ACTTGA_L001_R1_(paired)_contig_11772	98.56	139	2	0	417	1	544	682	2e-65	216	Gloin1	Rhizophagus	fgenesh1_kg.6283_#_1_#_ACTTGA_L001_R1_(paired)_contig_11772				339001	3708	binding	molecular_function	GO:0005488	IPR000225	Armadillo	HMMSmart	SM00185	no description	5	76,120,215,364,406,	119,162,263,405,447,	54,82,21,38,1.3e+02									339113	KOG4500	Rho/Rac GTPase guanine nucleotide exchange factor smgGDS/Vimar
			N	0	no	6756	TRINITY_DN204054_c0_g1_i1	jgi|Gloin1|8282|gm1.8282_g	98.47	131	2	0	394	2	1	131	3e-89	272	Gloin1	Rhizophagus	gm1.8282_g				8282
			N	0	no	6757	TRINITY_DN351361_c0_g1_i1	jgi|Gloin1|346726|fgenesh1_kg.18581_#_2_#_step3_rep_c937	24.81	133	84	2	2	400	122	238	0.0003	42.7	Gloin1	Rhizophagus	fgenesh1_kg.18581_#_2_#_step3_rep_c937				346726
Glycogen synthase	Starch and sucrose metabolism	Carbohydrate transport and metabolism	N	0	no	6758	TRINITY_DN104414_c0_g1_i3	jgi|Gloin1|340699|fgenesh1_kg.8724_#_12_#_ACTTGA_L001_R1_(paired)_contig_938	96.15	104	4	0	3	314	577	680	2e-63	211	Gloin1	Rhizophagus	fgenesh1_kg.8724_#_12_#_ACTTGA_L001_R1_(paired)_contig_938				340699	2779	glycogen (starch) synthase activity	molecular_function	GO:0004373	IPR008631	Glycogen synthase	HMMPfam	PF05693	Glycogen_syn	1	13,	659,	0	2.4.1.11	Glycogen (starch) synthase.	UDP-glucose + {(1,4)-alpha-D-glucosyl}(N) = UDP + {(1,4)-alpha-D- glucosyl}(N+1).	\N	Glycogen storage disease 0; MIM:240600.	Starch and sucrose metabolism	Metabolism of Complex Carbohydrates	METABOLIC	340811	KOG3742	Glycogen synthase
Serine/threonine protein kinase	Signal transduction mechanisms	Signal transduction mechanisms	N	4	Hel	6759	TRINITY_DN145797_c0_g1_i1	jgi|Gloin1|329438|MIX11219_364_30	95	120	6	0	2	361	639	758	7e-75	243	Gloin1	Rhizophagus	MIX11219_364_30				329438	3043	protein kinase activity	molecular_function	GO:0004672	IPR000719	Protein kinase, core	BlastProDom	PD000001	O61122_DICDI_O61122;	1	10,	261,	5e-92									329550	KOG0201	Serine/threonine protein kinase
tRNA modification enzyme	RNA processing and modification	RNA processing and modification	N	0	no	6760	TRINITY_DN262737_c0_g1_i1	jgi|Gloin1|67678|e_gw1.4081.4.1	97.92	48	1	0	3	146	377	424	3e-24	100	Gloin1	Rhizophagus	e_gw1.4081.4.1				67678					IPR003402	Protein of unknown function Met10	HMMPfam	PF02475	Met_10	1	125,	367,	2.9e-122									67790	KOG2078	tRNA modification enzyme
Vesicle coat complex AP-3, beta subunit	Intracellular trafficking, secretion, and vesicular transport	Intracellular trafficking, secretion, and vesicular transport	N	0	no	6761	TRINITY_DN374250_c0_g1_i1	jgi|Gloin1|346495|fgenesh1_kg.18046_#_2_#_ACTTGA_L001_R1_(paired)_contig_1111	100	67	0	0	1	201	684	750	1e-37	140	Gloin1	Rhizophagus	fgenesh1_kg.18046_#_2_#_ACTTGA_L001_R1_(paired)_contig_1111				346495	3727	protein binding	molecular_function	GO:0005515	IPR002553	Clathrin/coatomer adaptor, adaptin-like, N-terminal	HMMPfam	PF01602	Adaptin_N	1	49,	595,	5.9e-156									346607	KOG1060	Vesicle coat complex AP-3, beta subunit
			N	0	no	6762	TRINITY_DN142866_c0_g1_i1	jgi|Gloin1|345970|fgenesh1_kg.17145_#_2_#_ACTTGA_L001_R1_(paired)_contig_9637	98.35	121	2	0	428	66	3	123	9e-84	248	Gloin1	Rhizophagus	fgenesh1_kg.17145_#_2_#_ACTTGA_L001_R1_(paired)_contig_9637				345970
Uncharacterized conserved protein, contains DM14 and C2 domains	General function prediction only	General function prediction only	N	0	no	6763	TRINITY_DN224922_c0_g1_i1	jgi|Gloin1|316034|CE216022_1017	97.79	136	3	0	408	1	658	793	1e-54	188	Gloin1	Rhizophagus	CE216022_1017				316034					IPR000008	C2 calcium-dependent membrane targeting	HMMPfam	PF00168	C2	1	469,	569,	0.088									316146	KOG3837	Uncharacterized conserved protein, contains DM14 and C2 domains
Regulator of G protein signalling superfamily			N	3	Hel	6764	TRINITY_DN316796_c0_g1_i1	jgi|Gloin1|349194|fgenesh1_kg.24108_#_1_#_ACTTGA_L001_R1_(paired)_contig_2681	99.17	121	1	0	428	66	51	171	2e-81	253	Gloin1	Rhizophagus	fgenesh1_kg.24108_#_1_#_ACTTGA_L001_R1_(paired)_contig_2681				349194					IPR016137	Regulator of G protein signalling superfamily	superfamily	SSF48097	Regulator of G-protein signaling, RGS	1	86,	341,	2.7e-12
Zinc finger, FYVE/PHD-type	zinc ion binding	molecular_function	N	0	no	6765	TRINITY_DN311945_c1_g1_i1	jgi|Gloin1|654|gm1.654_g	90.21	143	14	0	2	430	181	323	3e-76	244	Gloin1	Rhizophagus	gm1.654_g				654	5939	zinc ion binding	molecular_function	GO:0008270	IPR011011	Zinc finger, FYVE/PHD-type	superfamily	SSF57903	FYVE/PHD zinc finger	1	343,	400,	0.0055
Sec5 subunit of exocyst complex	Intracellular trafficking, secretion, and vesicular transport	Intracellular trafficking, secretion, and vesicular transport	N	0	no	6766	TRINITY_DN314315_c0_g1_i1	jgi|Gloin1|336437|fgenesh1_kg.3369_#_6_#_ACTTGA_L001_R1_(paired)_contig_8354	100	143	0	0	429	1	733	875	9e-93	293	Gloin1	Rhizophagus	fgenesh1_kg.3369_#_6_#_ACTTGA_L001_R1_(paired)_contig_8354				336437																						336549	KOG2347	Sec5 subunit of exocyst complex
Protein involved in high osmolarity signaling pathway	Signal transduction mechanisms	Signal transduction mechanisms	N	0	no	6767	TRINITY_DN168366_c0_g1_i1	jgi|Gloin1|88146|fgenesh1_pg.6649_#_2	95.65	92	3	1	3	275	22	113	1e-40	144	Gloin1	Rhizophagus	fgenesh1_pg.6649_#_2				88146	3727	protein binding	molecular_function	GO:0005515	IPR003891	Initiation factor eIF-4 gamma, MA3	HMMPfam	PF02847	MA3	1	188,	314,	1.2e-19									88258	KOG2141	Protein involved in high osmolarity signaling pathway
Alpha-isopropylmalate synthase/homocitrate synthase	Amino acid transport and metabolism	Amino acid transport and metabolism	N	0	no	6768	TRINITY_DN254787_c0_g1_i1	jgi|Gloin1|334876|fgenesh1_kg.1357_#_5_#_remain_c316	92.48	133	9	1	31	429	1	132	7e-81	251	Gloin1	Rhizophagus	fgenesh1_kg.1357_#_5_#_remain_c316				334876	2290	catalytic activity	molecular_function	GO:0003824	IPR000891	Pyruvate carboxyltransferase	HMMPfam	PF00682	HMGL-like	1	43,	300,	3.7e-109									334988	KOG2367	Alpha-isopropylmalate synthase/homocitrate synthase
Mitochondrial/chloroplast ribosomal protein L6	Translation, ribosomal structure and biogenesis	Translation, ribosomal structure and biogenesis	N	0	no	6769	TRINITY_DN47858_c0_g1_i1	jgi|Gloin1|347065|fgenesh1_kg.19276_#_2_#_step3_c3864	98.11	106	2	0	72	389	1	106	6e-73	220	Gloin1	Rhizophagus	fgenesh1_kg.19276_#_2_#_step3_c3864				347065	2227	structural constituent of ribosome	molecular_function	GO:0003735	IPR000702	Ribosomal protein L6	BlastProDom	PD002236	RL6_THEMA_Q9ZAE4;	1	28,	113,	1e-19									347177	KOG3254	Mitochondrial/chloroplast ribosomal protein L6
Guanine nucleotide binding protein MIP1	Cell cycle control, cell division, chromosome partitioning	Cell cycle control, cell division, chromosome partitioning	N	0	no	6770	TRINITY_DN190811_c0_g1_i1	jgi|Gloin1|75515|e_gw1.13792.2.1	97.3	111	3	0	1	333	687	797	3e-61	208	Gloin1	Rhizophagus	e_gw1.13792.2.1				75515	3708	binding	molecular_function	GO:0005488	IPR001680	WD40 repeat	FPrintScan	PR00320	GPROTEINBRPT	3	910,963,1051,	924,977,1065,	0.05,0.05,0.05									75627	KOG1517	Guanine nucleotide binding protein MIP1
Vacuole membrane protein VMP1	General function prediction only	General function prediction only	N	7	Hel	6771	TRINITY_DN380_c0_g2_i1	jgi|Gloin1|302459|CE202447_928	99.1	111	1	0	2	334	388	498	9e-63	206	Gloin1	Rhizophagus	CE202447_928				302459																						302571	KOG1109	Vacuole membrane protein VMP1
RNase P/RNase MRP subunit POP5	\N	Translation, ribosomal structure and biogenesis	N	0	no	6772	TRINITY_DN148524_c0_g1_i1	jgi|Gloin1|301898|CE201886_288	97.59	83	2	0	173	421	81	163	4e-59	170	Gloin1	Rhizophagus	CE201886_288				301898	2928	ribonuclease activity	molecular_function	GO:0004540	IPR002759	Ribonuclease P-related	HMMPfam	PF01900	RNase_P_Rpp14	1	7,	125,	6.5e-24	3.1.26.5	Ribonuclease P.	Endonucleolytic cleavage of RNA, removing 5'-extra-nucleotide from tRNA precursor.	\N	\N	\N	\N	\N	302010	KOG4639	RNase P/RNase MRP subunit POP5
Mitogen-activated protein kinase kinase (MAP2K)	Sphingoglycolipid metabolism	Signal transduction mechanisms	N	0	no	6773	TRINITY_DN248230_c0_g1_i1	jgi|Gloin1|349936|fgenesh1_kg.26656_#_2_#_ACTTGA_L001_R1_(paired)_contig_3253	100	111	0	0	14	346	273	383	7e-75	234	Gloin1	Rhizophagus	fgenesh1_kg.26656_#_2_#_ACTTGA_L001_R1_(paired)_contig_3253				349936	3043	protein kinase activity	molecular_function	GO:0004672	IPR000719	Protein kinase, core	BlastProDom	PD000001	Q6CET2_EEEEE_Q6CET2;	1	105,	361,	5e-85	2.7.1.-	Phosphotransferases with an alcohol group as acceptor.	\N	\N	\N	Sphingoglycolipid metabolism	Metabolism of Complex Lipids	METABOLIC	350048	KOG0581	Mitogen-activated protein kinase kinase (MAP2K)
Uncharacterized conserved coiled-coil protein	Function unknown	Function unknown	N	0	no	6774	TRINITY_DN257936_c0_g1_i1	jgi|Gloin1|335289|fgenesh1_kg.1875_#_3_#_remain_c8292	97.25	109	3	0	89	415	1	109	8e-64	197	Gloin1	Rhizophagus	fgenesh1_kg.1875_#_3_#_remain_c8292				335289																						335401	KOG4674	Uncharacterized conserved coiled-coil protein
Phosphatidylethanolamine N-methyltransferase.	Glycine, serine and threonine metabolism	Amino Acid Metabolism	N	9	Hel	6775	TRINITY_DN380372_c0_g1_i1	jgi|Gloin1|343908|fgenesh1_kg.13563_#_1_#_ACTTGA_L001_R1_(paired)_contig_3713	31.16	138	66	5	417	70	692	822	3e-07	52.4	Gloin1	Rhizophagus	fgenesh1_kg.13563_#_1_#_ACTTGA_L001_R1_(paired)_contig_3713				343908	2982	phosphatidylethanolamine N-methyltransferase activity	molecular_function	GO:0004608										2.1.1.17	Phosphatidylethanolamine N-methyltransferase.	S-adenosyl-L-methionine + phosphatidylethanolamine = S-adenosyl-L- homocysteine + phosphatidyl-N-methylethanolamine.	\N	\N	Glycine, serine and threonine metabolism	Amino Acid Metabolism	METABOLIC
Uncharacterized conserved protein	Function unknown	Function unknown	N	0	no	6776	TRINITY_DN255256_c0_g1_i1	jgi|Gloin1|334716|fgenesh1_kg.1113_#_8_#_ACTTGA_L001_R1_(paired)_contig_7490	94.44	144	7	1	2	433	26	168	8e-94	280	Gloin1	Rhizophagus	fgenesh1_kg.1113_#_8_#_ACTTGA_L001_R1_(paired)_contig_7490				334716																						334828	KOG4273	Uncharacterized conserved protein
Histone deacetylase complex, catalytic component HDA1	\N	Chromatin structure and dynamics	N	0	no	6777	TRINITY_DN345225_c0_g1_i1	jgi|Gloin1|344854|fgenesh1_kg.15153_#_1_#_ACTTGA_L001_R1_(paired)_contig_8683	97.14	140	4	0	436	17	44	183	9e-90	271	Gloin1	Rhizophagus	fgenesh1_kg.15153_#_1_#_ACTTGA_L001_R1_(paired)_contig_8683				344854	22021	acetylspermidine deacetylase activity	molecular_function	GO:0047611	IPR000286	Histone deacetylase superfamily	FPrintScan	PR01270	HDASUPER	3	174,206,291,	197,221,301,	1.1e-12,1.1e-12,1.1e-12	3.5.1.48	Acetylspermidine deacetylase.	N1-acetylspermidine + H(2)O = acetate + spermidine.	\N	\N	\N	\N	\N	344966	KOG1343	Histone deacetylase complex, catalytic component HDA1
MIR motif	membrane	cellular_component	N	0	no	6778	TRINITY_DN328946_c0_g1_i1	jgi|Gloin1|2520|gm1.2520_g	97.18	142	4	0	440	15	202	343	1e-98	294	Gloin1	Rhizophagus	gm1.2520_g				2520	9320	membrane	cellular_component	GO:0016020	IPR016093	MIR motif	HMMSmart	SM00472	no description	2	159,285,	213,340,	0.17,4.7
Lipid-binding START			N	0	no	6779	TRINITY_DN344950_c0_g1_i1	jgi|Gloin1|81220|e_gw1.23350.1.1	94.7	151	5	1	1	444	95	245	3e-97	292	Gloin1	Rhizophagus	e_gw1.23350.1.1				81220					IPR002913	Lipid-binding START	ProfileScan	PS50848	START	1	26,	197,	14.239
SAM-dependent methyltransferase/cell division protein FtsJ	Androgen and estrogen metabolism	Cell cycle control, cell division, chromosome partitioning	N	0	no	6780	TRINITY_DN37976_c0_g1_i1	jgi|Gloin1|197338|CE97326_542	100	88	0	0	3	266	201	288	3e-56	183	Gloin1	Rhizophagus	CE97326_542				197338	175	rRNA (adenine-N6,N6-)-dimethyltransferase activity	molecular_function	GO:0000179	IPR002877	Ribosomal RNA methyltransferase RrmJ/FtsJ	HMMPfam	PF01728	FtsJ	1	21,	206,	7.4e-86	2.1.1.-	Methyltransferases.	\N	\N	\N	Androgen and estrogen metabolism	Lipid Metabolism	METABOLIC	197450	KOG1099	SAM-dependent methyltransferase/cell division protein FtsJ
			N	0	no	6781	TRINITY_DN196775_c0_g1_i1	jgi|Gloin1|319556|MIX1337_417_93	95.45	132	6	0	2	397	246	377	2e-86	264	Gloin1	Rhizophagus	MIX1337_417_93				319556
			N	0	no	6782	TRINITY_DN395002_c0_g1_i1	jgi|Gloin1|342213|fgenesh1_kg.10727_#_1_#_ACTTGA_L001_R1_(paired)_contig_3575	93.92	148	9	0	444	1	31	178	3e-86	257	Gloin1	Rhizophagus	fgenesh1_kg.10727_#_1_#_ACTTGA_L001_R1_(paired)_contig_3575				342213
Extracellular protein SEL-1 and related proteins	Cell wall/membrane/envelope biogenesis	Cell wall/membrane/envelope biogenesis	N	0	no	6783	TRINITY_DN211783_c0_g1_i1	jgi|Gloin1|59494|gw1.24492.2.1	97.75	89	2	0	3	269	44	132	7e-60	187	Gloin1	Rhizophagus	gw1.24492.2.1				59494					IPR006597	Sel1-like	HMMPfam	PF08238	Sel1	3	1,26,108,	25,61,132,	0.015,0.035,0.00025									59606	KOG1550	Extracellular protein SEL-1 and related proteins
Glycoside hydrolase, family 5	hydrolase activity, hydrolyzing O-glycosyl compounds	molecular_function	N	0	no	6784	TRINITY_DN313032_c0_g1_i1	jgi|Gloin1|64734|e_gw1.1207.8.1	88	25	3	0	2	76	701	725	2e-05	47	Gloin1	Rhizophagus	e_gw1.1207.8.1				64734	2933	hydrolase activity, hydrolyzing O-glycosyl compounds	molecular_function	GO:0004553	IPR001547	Glycoside hydrolase, family 5	HMMPfam	PF00150	Cellulase	1	97,	161,	6e-08
FOG: Zn-finger	General function prediction only	General function prediction only	N	0	no	6785	TRINITY_DN217866_c0_g1_i1	jgi|Gloin1|172906|CE72894_2858	88.57	140	12	2	408	1	98	237	2e-49	173	Gloin1	Rhizophagus	CE72894_2858				172906																						173018	KOG1721	FOG: Zn-finger
Protein of unknown function DUF1348			N	0	no	6786	TRINITY_DN42711_c0_g1_i1	jgi|Gloin1|346412|fgenesh1_kg.17934_#_1_#_ACTTGA_L001_R1_(paired)_contig_9719	98.45	129	2	0	2	388	8	136	9e-90	264	Gloin1	Rhizophagus	fgenesh1_kg.17934_#_1_#_ACTTGA_L001_R1_(paired)_contig_9719				346412					IPR009783	Protein of unknown function DUF1348	HMMPfam	PF07080	DUF1348	1	3,	145,	3.4e-62
Mitochondrial endonuclease	\N	Nucleotide transport and metabolism	N	0	no	6787	TRINITY_DN45682_c0_g2_i1	jgi|Gloin1|339719|fgenesh1_kg.7226_#_3_#_step3_c2805	94.52	146	8	0	2	439	127	272	1e-87	265	Gloin1	Rhizophagus	fgenesh1_kg.7226_#_3_#_step3_c2805				339719	2175	nucleic acid binding	molecular_function	GO:0003676	IPR001604	DNA/RNA non-specific endonuclease	HMMPfam	PF01223	Endonuclease_NS	1	66,	282,	1.8e-77	3.1.30.2	Serratia marcescens nuclease.	Endonucleolytic cleavage to 5'-phosphomononucleotide and 5'-phosphooligonucleotide end-products.	\N	\N	\N	\N	\N	339831	KOG3721	Mitochondrial endonuclease
Meiotic cell division protein Pelota/DOM34	Translation, ribosomal structure and biogenesis	Translation, ribosomal structure and biogenesis	N	0	no	6788	TRINITY_DN19439_c0_g1_i1	jgi|Gloin1|345514|fgenesh1_kg.16336_#_5_#_ACTTGA_L001_R1_(paired)_contig_6549	100	149	0	0	2	448	160	308	8e-107	316	Gloin1	Rhizophagus	fgenesh1_kg.16336_#_5_#_ACTTGA_L001_R1_(paired)_contig_6549				345514	3838	nucleus	cellular_component	GO:0005634	IPR005140	eRF1 domain 1	HMMPfam	PF03463	eRF1_1	1	1,	131,	6.3e-48									345626	KOG2869	Meiotic cell division protein Pelota/DOM34
Phosphatidylinositol synthase	Glycerolipid metabolism	Lipid transport and metabolism	N	3	Hel	6789	TRINITY_DN370549_c0_g1_i1	jgi|Gloin1|39377|fgenesh1_pm.6430_#_5	98.02	101	2	0	2	304	141	241	4e-62	197	Gloin1	Rhizophagus	fgenesh1_pm.6430_#_5				39377	6286	phospholipid biosynthetic process	biological_process	GO:0008654	IPR000462	CDP-alcohol phosphatidyltransferase	HMMPfam	PF01066	CDP-OH_P_transf	1	55,	216,	8.5e-25	2.7.8.11	CDP-diacylglycerol--inositol 3-phosphatidyltransferase.	CDP-diacylglycerol + myo-inositol = CMP + phosphatidyl-1D-myo- inositol.	\N	\N	Glycerolipid metabolism	Metabolism of Complex Lipids	METABOLIC	39489	KOG3240	Phosphatidylinositol synthase
Uncharacterized conserved protein	Function unknown	Function unknown	N	0	no	6790	TRINITY_DN129444_c0_g1_i1	jgi|Gloin1|348522|fgenesh1_kg.22534_#_1_#_remain_c3815	97.62	126	3	0	449	72	106	231	3e-84	253	Gloin1	Rhizophagus	fgenesh1_kg.22534_#_1_#_remain_c3815				348522																						348634	KOG3783	Uncharacterized conserved protein
			N	3	Hel	6791	TRINITY_DN27690_c0_g1_i1	jgi|Gloin1|343378|fgenesh1_kg.12591_#_3_#_ACTTGA_L001_R1_(paired)_contig_10968	97.76	134	3	0	451	50	218	351	7e-63	202	Gloin1	Rhizophagus	fgenesh1_kg.12591_#_3_#_ACTTGA_L001_R1_(paired)_contig_10968				343378
			N	10	Hel	6792	TRINITY_DN370432_c0_g1_i1	jgi|Gloin1|336458|fgenesh1_kg.3371_#_11_#_ACTTGA_L001_R1_(paired)_contig_3230	95.21	146	7	0	15	452	1	146	5e-96	293	Gloin1	Rhizophagus	fgenesh1_kg.3371_#_11_#_ACTTGA_L001_R1_(paired)_contig_3230				336458
Aryl-hydrocarbon receptor nuclear translocator	Transcription	Transcription	N	0	no	6793	TRINITY_DN158949_c0_g1_i1	jgi|Gloin1|288865|CE188853_507	96	150	6	0	3	452	80	229	8e-60	195	Gloin1	Rhizophagus	CE188853_507				288865	2176	DNA binding	molecular_function	GO:0003677	IPR001630	cAMP response element binding (CREB) protein	FPrintScan	PR00041	LEUZIPPRCREB	4	170,234,252,272,	185,250,272,289,	1.7e-05,1.7e-05,1.7e-05,1.7e-05									288977	KOG3561	Aryl-hydrocarbon receptor nuclear translocator
Single-stranded DNA-binding replication protein A (RPA), large (70 kD) subunit and related ssDNA-binding proteins	Replication, recombination and repair	Replication, recombination and repair	N	0	no	6794	TRINITY_DN397885_c0_g1_i1	jgi|Gloin1|346018|fgenesh1_kg.17225_#_2_#_remain_c5272	96.03	151	6	0	2	454	389	539	6e-92	285	Gloin1	Rhizophagus	fgenesh1_kg.17225_#_2_#_remain_c5272				346018	2175	nucleic acid binding	molecular_function	GO:0003676	IPR004365	Nucleic acid binding, OB-fold, tRNA/helicase-type	HMMPfam	PF01336	tRNA_anti	1	201,	290,	2.1e-10									346130	KOG0851	Single-stranded DNA-binding replication protein A (RPA), large (70 kD) subunit and related ssDNA-binding proteins
			N	0	no	6795	TRINITY_DN135481_c0_g1_i1	jgi|Gloin1|11508|gm1.11508_g	92.21	154	9	1	453	1	2207	2360	1e-87	286	Gloin1	Rhizophagus	gm1.11508_g				11508
Cyclin L	General function prediction only	General function prediction only	N	2	Hel	6796	TRINITY_DN198843_c1_g1_i1	jgi|Gloin1|80740|e_gw1.22352.1.1	97.93	145	3	0	454	20	27	171	5e-103	300	Gloin1	Rhizophagus	e_gw1.22352.1.1				80740					IPR011028	Cyclin-like	superfamily	SSF47954	Cyclin-like	2	1,93,	91,176,	8e-17,1.3e-15									80852	KOG0835	Cyclin L
60S acidic ribosomal protein P0	Translation, ribosomal structure and biogenesis	Translation, ribosomal structure and biogenesis	N	0	no	6797	TRINITY_DN90212_c0_g2_i1	jgi|Gloin1|344659|fgenesh1_kg.14849_#_3_#_step3_rep_c684	95.12	82	4	0	455	210	233	314	3e-22	94	Gloin1	Rhizophagus	fgenesh1_kg.14849_#_3_#_step3_rep_c684				344659	3827	intracellular	cellular_component	GO:0005622	IPR001813	Ribosomal protein 60S	HMMPfam	PF00428	Ribosomal_60s	1	231,	313,	8.5e-13									344771	KOG0815	60S acidic ribosomal protein P0
			N	0	no	6798	TRINITY_DN124439_c0_g1_i1	jgi|Gloin1|99628|fgenesh1_pg.27107_#_2	94.79	96	5	0	32	319	19	114	1e-48	158	Gloin1	Rhizophagus	fgenesh1_pg.27107_#_2				99628
Uncharacterized conserved protein	General function prediction only	General function prediction only	N	10	Hel	6799	TRINITY_DN281546_c0_g1_i1	jgi|Gloin1|335385|fgenesh1_kg.1977_#_2_#_ACTTGA_L001_R1_(paired)_contig_5208	93.51	154	7	1	3	455	792	945	1e-62	211	Gloin1	Rhizophagus	fgenesh1_kg.1977_#_2_#_ACTTGA_L001_R1_(paired)_contig_5208				335385	9320	membrane	cellular_component	GO:0016020	IPR003864	Protein of unknown function DUF221	HMMPfam	PF02714	DUF221	1	358,	773,	8.5e-82									335497	KOG1134	Uncharacterized conserved protein
			N	0	no	6800	TRINITY_DN20767_c0_g2_i1	jgi|Gloin1|6791|gm1.6791_g	93.75	16	1	0	388	435	27	42	4e-06	37	Gloin1	Rhizophagus	gm1.6791_g				6791
Uncharacterized conserved protein	Function unknown	Function unknown	N	0	no	6801	TRINITY_DN166804_c0_g1_i1	jgi|Gloin1|341850|fgenesh1_kg.10195_#_4_#_remain_c2342	93.06	72	5	0	357	142	396	467	1e-37	138	Gloin1	Rhizophagus	fgenesh1_kg.10195_#_4_#_remain_c2342				341850					IPR006745	Protein of unknown function DUF605	HMMPfam	PF04652	DUF605	1	12,	463,	6.1e-82									341962	KOG0917	Uncharacterized conserved protein
MIR	membrane	cellular_component	N	0	no	6802	TRINITY_DN211270_c0_g1_i1	jgi|Gloin1|15148|gm1.15148_g	90.62	128	12	0	460	77	19	146	7e-82	244	Gloin1	Rhizophagus	gm1.15148_g				15148	9320	membrane	cellular_component	GO:0016020	IPR003608	MIR	superfamily	SSF82109	MIR domain (Pfam 02815)	1	8,	79,	0.0039
Uncharacterized conserved protein, contains BTB/POZ domain	General function prediction only	General function prediction only	N	0	no	6803	TRINITY_DN52084_c1_g1_i1	jgi|Gloin1|337510|fgenesh1_kg.4446_#_1_#_remain_c4738	98.69	153	2	0	1	459	300	452	2e-106	318	Gloin1	Rhizophagus	fgenesh1_kg.4446_#_1_#_remain_c4738				337510	3727	protein binding	molecular_function	GO:0005515	IPR013069	BTB/POZ	HMMPfam	PF00651	BTB	1	13,	129,	2.2e-19									337622	KOG4350	Uncharacterized conserved protein, contains BTB/POZ domain
			N	0	no	6804	TRINITY_DN94024_c0_g2_i1	jgi|Gloin1|12226|gm1.12226_g	60.32	63	25	0	411	223	14	76	3e-18	81.6	Gloin1	Rhizophagus	gm1.12226_g				12226
Predicted ATPase, nucleotide-binding	Cell cycle control, cell division, chromosome partitioning	Cell cycle control, cell division, chromosome partitioning	N	0	no	6805	TRINITY_DN302214_c0_g1_i1	jgi|Gloin1|337699|fgenesh1_kg.4687_#_2_#_step3_c1600	98.61	144	2	0	16	447	167	310	4e-97	289	Gloin1	Rhizophagus	fgenesh1_kg.4687_#_2_#_step3_c1600				337699	3736	ATP binding	molecular_function	GO:0005524	IPR000808	Mrp, conserved site	ScanRegExp	PS01215	MRP	1	164,	180,	8e-05									337811	KOG3022	Predicted ATPase, nucleotide-binding
Nitrogenase component 1, conserved site	nitrogen fixation	biological_process	N	6	Hel	6806	TRINITY_DN315139_c0_g1_i1	jgi|Gloin1|342576|fgenesh1_kg.11259_#_4_#_ACTTGA_L001_R1_(paired)_contig_9503	92.21	154	12	0	2	463	88	241	7e-99	291	Gloin1	Rhizophagus	fgenesh1_kg.11259_#_4_#_ACTTGA_L001_R1_(paired)_contig_9503				342576	6991	nitrogen fixation	biological_process	GO:0009399	IPR000318	Nitrogenase component 1, conserved site	ScanRegExp	PS00699	NITROGENASE_1_1	1	65,	72,	NA
Protein involved in vacuole import and degradation	Intracellular trafficking, secretion, and vesicular transport	Intracellular trafficking, secretion, and vesicular transport	N	0	no	6807	TRINITY_DN50510_c0_g1_i1	jgi|Gloin1|346204|fgenesh1_kg.17506_#_2_#_ACTTGA_L001_R1_(paired)_contig_5471	91.85	135	11	0	10	414	333	467	8e-50	174	Gloin1	Rhizophagus	fgenesh1_kg.17506_#_2_#_ACTTGA_L001_R1_(paired)_contig_5471				346204					IPR013863	Vacuolar import and degradation, Vid27-related	HMMPfam	PF08553	VID27	1	1,	767,	1.6e-295									346316	KOG2395	Protein involved in vacuole import and degradation
Predicted splicing regulator, contains RRM, SWAP and RPR domains	General function prediction only	General function prediction only	N	0	no	6808	TRINITY_DN328484_c0_g1_i1	jgi|Gloin1|84938|fgenesh1_pg.2546_#_2	99.22	128	0	1	463	80	616	742	4e-45	161	Gloin1	Rhizophagus	fgenesh1_pg.2546_#_2				84938	2216	RNA binding	molecular_function	GO:0003723	IPR000504	RNA recognition motif, RNP-1	HMMPfam	PF00076	RRM_1	1	229,	303,	2.2e-21									85050	KOG0151	Predicted splicing regulator, contains RRM, SWAP and RPR domains
			Y	1	Hel	6809	TRINITY_DN37864_c0_g2_i1	jgi|Gloin1|347272|fgenesh1_kg.19772_#_5_#_remain_c9188	97.1	69	2	0	413	207	1	69	4e-31	112	Gloin1	Rhizophagus	fgenesh1_kg.19772_#_5_#_remain_c9188				347272
Predicted importin 9	Intracellular trafficking, secretion, and vesicular transport	Intracellular trafficking, secretion, and vesicular transport	N	0	no	6810	TRINITY_DN370867_c0_g1_i1	jgi|Gloin1|218644|CE118632_1183	97.65	85	2	0	468	214	873	957	1e-31	124	Gloin1	Rhizophagus	CE118632_1183				218644	70	protein import into nucleus, docking	biological_process	GO:0000059	IPR001494	Importin-beta, N-terminal	HMMPfam	PF03810	IBN_N	1	23,	99,	5.3e-10									218756	KOG2274	Predicted importin 9
Nuclear matrix protein	Nuclear structure	Nuclear structure	N	0	no	6811	TRINITY_DN217370_c0_g1_i1	jgi|Gloin1|296459|CE196447_1173	97.87	141	3	0	6	428	122	262	9e-82	257	Gloin1	Rhizophagus	CE196447_1173				296459																						296571	KOG2491	Nuclear matrix protein
Mitochondrial carrier protein - Rim2p/Mrs12p	Energy production and conversion	Energy production and conversion	N	0	no	6812	TRINITY_DN339672_c0_g1_i1	jgi|Gloin1|168789|CE68777_365	94.08	152	8	1	456	1	106	256	4e-85	258	Gloin1	Rhizophagus	CE68777_365				168789	3708	binding	molecular_function	GO:0005488	IPR002067	Mitochondrial carrier protein	FPrintScan	PR00926	MITOCARRIER	5	5,62,111,163,220,	19,82,129,181,242,	4.6e-10,4.6e-10,4.6e-10,4.6e-10,4.6e-10									168901	KOG0757	Mitochondrial carrier protein - Rim2p/Mrs12p
Protein kinase	General function prediction only	General function prediction only	N	0	no	6813	TRINITY_DN382987_c0_g1_i1	jgi|Gloin1|237352|CE137340_624	95.65	92	4	0	1	276	503	594	1e-30	120	Gloin1	Rhizophagus	CE137340_624				237352	3043	protein kinase activity	molecular_function	GO:0004672	IPR000719	Protein kinase, core	BlastProDom	PD000001	Q9VAR0_DROME_Q9VAR0;	1	21,	224,	2e-09									237464	KOG1243	Protein kinase
Thiamine pyrophosphokinase	Thiamine metabolism	Coenzyme transport and metabolism	N	0	no	6814	TRINITY_DN324467_c0_g1_i1	jgi|Gloin1|72541|e_gw1.9560.1.1	92.95	156	11	0	2	469	2	157	2e-91	270	Gloin1	Rhizophagus	e_gw1.9560.1.1				72541	3148	thiamin diphosphokinase activity	molecular_function	GO:0004788	IPR007371	Thiamin pyrophosphokinase, catalytic region	HMMPfam	PF04263	TPK_catalytic	1	31,	163,	8.8e-36	2.7.6.2	Thiamine pyrophosphokinase.	ATP + thiamine = AMP + thiamine diphosphate.	\N	\N	Thiamine metabolism	Metabolism of Cofactors and Vitamins	METABOLIC	72653	KOG3153	Thiamine pyrophosphokinase
Ca2+-dependent lipid-binding protein CLB1/vesicle protein vp115/Granuphilin A, contains C2 domain	General function prediction only	General function prediction only	N	0	no	6815	TRINITY_DN45006_c0_g1_i1	jgi|Gloin1|230726|CE130714_4713	98.29	117	2	0	433	83	8	124	5e-79	236	Gloin1	Rhizophagus	CE130714_4713				230726					IPR000008	C2 calcium-dependent membrane targeting	FPrintScan	PR00360	C2DOMAIN	2	21,46,	33,59,	0.00024,0.00024									230838	KOG1012	Ca2+-dependent lipid-binding protein CLB1/vesicle protein vp115/Granuphilin A, contains C2 domain
Inositol polyphosphate kinase	Sphingoglycolipid metabolism	Signal transduction mechanisms	N	0	no	6816	TRINITY_DN197187_c0_g1_i1	jgi|Gloin1|91521|fgenesh1_pg.11595_#_2	49.56	113	52	2	70	402	247	356	1e-22	96.7	Gloin1	Rhizophagus	fgenesh1_pg.11595_#_2				91521	6102	phosphofructokinase activity	molecular_function	GO:0008443	IPR009286	Protein of unknown function DUF941	HMMPfam	PF06090	DUF941	1	7,	375,	7.5e-19	2.7.1.-	Phosphotransferases with an alcohol group as acceptor.	\N	\N	\N	Sphingoglycolipid metabolism	Metabolism of Complex Lipids	METABOLIC	91633	KOG4749	Inositol polyphosphate kinase
			N	0	no	6817	TRINITY_DN325654_c0_g1_i1	jgi|Gloin1|341792|fgenesh1_kg.10123_#_9_#_remain_c12982	100	53	0	0	182	24	1	53	2e-29	107	Gloin1	Rhizophagus	fgenesh1_kg.10123_#_9_#_remain_c12982				341792
Transcription initiation factor IIF, auxiliary subunit	Transcription	Transcription	N	0	no	6818	TRINITY_DN55779_c0_g2_i1	jgi|Gloin1|259808|CE159796_442	97.71	131	3	0	474	82	142	272	4e-66	209	Gloin1	Rhizophagus	CE159796_442				259808	3838	nucleus	cellular_component	GO:0005634	IPR005033	YEATS	HMMPfam	PF03366	YEATS	1	33,	118,	6.2e-26									259920	KOG3149	Transcription initiation factor IIF, auxiliary subunit
Chitinase	Cell wall/membrane/envelope biogenesis	Cell wall/membrane/envelope biogenesis	N	0	no	6819	TRINITY_DN56616_c0_g1_i1	jgi|Gloin1|348848|fgenesh1_kg.23238_#_1_#_remain_c5940	98.12	160	2	1	1	477	174	333	4e-75	238	Gloin1	Rhizophagus	fgenesh1_kg.23238_#_1_#_remain_c5940				348848																						348960	KOG4701	Chitinase
DNA replication factor/protein phosphatase inhibitor SET/SPR-2	Replication, recombination and repair	Replication, recombination and repair	N	0	no	6820	TRINITY_DN79056_c1_g1_i1	jgi|Gloin1|18186|gm1.18186_g	93.5	123	6	2	1	366	115	236	1e-51	170	Gloin1	Rhizophagus	gm1.18186_g				18186	3838	nucleus	cellular_component	GO:0005634	IPR002164	Nucleosome assembly protein (NAP)	HMMPfam	PF00956	NAP	1	18,	201,	2.7e-11									18298	KOG1508	DNA replication factor/protein phosphatase inhibitor SET/SPR-2
Serine/threonine protein phosphatase	\N	Signal transduction mechanisms	N	0	no	6821	TRINITY_DN156618_c0_g1_i1	jgi|Gloin1|28173|gm1.28173_g	36.84	114	67	3	2	334	183	294	2e-16	77.8	Gloin1	Rhizophagus	gm1.28173_g				28173	2290	catalytic activity	molecular_function	GO:0003824	IPR014045	Protein phosphatase 2C, N-terminal	HMMPfam	PF00481	PP2C	1	24,	274,	5.2e-62	3.1.3.16	Serine/threonine specific protein phosphatase.	A phosphoprotein + H(2)O = a protein + phosphate.	\N	\N	\N	\N	\N	28285	KOG0698	Serine/threonine protein phosphatase
Nuclear protein Ataxin-7	Purine metabolism	Chromatin structure and dynamics	N	0	no	6822	TRINITY_DN137693_c0_g1_i1	jgi|Gloin1|342503|fgenesh1_kg.11155_#_1_#_ACTTGA_L001_R1_(paired)_contig_4818	87.95	166	8	3	1	477	133	293	1e-61	207	Gloin1	Rhizophagus	fgenesh1_kg.11155_#_1_#_ACTTGA_L001_R1_(paired)_contig_4818				342503	2353	DNA-directed DNA polymerase activity	molecular_function	GO:0003887										2.7.7.7	DNA-directed DNA polymerase.	N deoxynucleoside triphosphate = N diphosphate + {DNA}(N).	\N	\N	Purine metabolism	Nucleotide Metabolism	METABOLIC	342615	KOG4140	Nuclear protein Ataxin-7
			N	0	no	6823	TRINITY_DN237278_c0_g1_i1	jgi|Gloin1|101699|CE1687_785	93.08	159	11	0	5	481	544	702	2e-85	270	Gloin1	Rhizophagus	CE1687_785				101699
Predicted lipase	Glycerolipid metabolism	Lipid transport and metabolism	N	1	Hel	6824	TRINITY_DN379728_c0_g1_i1	jgi|Gloin1|348741|fgenesh1_kg.23005_#_7_#_remain_c1102	33.76	157	99	2	3	467	92	245	2e-22	94.7	Gloin1	Rhizophagus	fgenesh1_kg.23005_#_7_#_remain_c1102				348741	3166	triacylglycerol lipase activity	molecular_function	GO:0004806	IPR002921	Lipase, class 3	HMMPfam	PF01764	Lipase_3	1	104,	241,	4.2e-42	3.1.1.3	Triacylglycerol lipase.	Triacylglycerol + H(2)O = diacylglycerol + a fatty acid anion.	\N	Hepatic lipase deficiency; MIM:151670. Congenital lipase deficiency; MIM:246600. Wolman disease; MIM:278000.	Glycerolipid metabolism	Metabolism of Complex Lipids	METABOLIC	348853	KOG4569	Predicted lipase
Predicted peptidoglycan-binding protein, contains LysM domain	General function prediction only	General function prediction only	N	0	no	6825	TRINITY_DN124374_c0_g1_i1	jgi|Gloin1|341482|fgenesh1_kg.9659_#_3_#_ACTTGA_L001_R1_(paired)_contig_15317	95.62	160	7	0	1	480	2	161	4e-104	311	Gloin1	Rhizophagus	fgenesh1_kg.9659_#_3_#_ACTTGA_L001_R1_(paired)_contig_15317				341482	10166	cell wall catabolic process	biological_process	GO:0016998	IPR002482	Peptidoglycan-binding LysM	HMMPfam	PF01476	LysM	1	148,	191,	0.00011									341594	KOG2850	Predicted peptidoglycan-binding protein, contains LysM domain
Phosphoinositide-specific phospholipase C	Signal transduction mechanisms	Signal transduction mechanisms	N	0	no	6826	TRINITY_DN397855_c0_g1_i1	jgi|Gloin1|316253|CE216241_1791	100	130	0	0	3	392	31	160	2e-87	272	Gloin1	Rhizophagus	CE216241_1791				316253																						316365	KOG0169	Phosphoinositide-specific phospholipase C
Mitochondrial import inner membrane translocase, subunit TIM23	Intracellular trafficking, secretion, and vesicular transport	Intracellular trafficking, secretion, and vesicular transport	N	0	no	6827	TRINITY_DN385766_c0_g1_i1	jgi|Gloin1|338140|fgenesh1_kg.5262_#_10_#_ACTTGA_L001_R1_(paired)_contig_3937	97.1	69	2	0	11	217	127	195	3e-38	134	Gloin1	Rhizophagus	fgenesh1_kg.5262_#_10_#_ACTTGA_L001_R1_(paired)_contig_3937				338140	3935	mitochondrial inner membrane	cellular_component	GO:0005743	IPR003397	Mitochondrial import inner membrane translocase, subunit Tim17/22	HMMPfam	PF02466	Tim17	1	62,	192,	9.3e-35									338252	KOG3324	Mitochondrial import inner membrane translocase, subunit TIM23
AAA+-type ATPase	Purine metabolism	Posttranslational modification, protein turnover, chaperones	N	0	no	6828	TRINITY_DN191923_c0_g1_i1	jgi|Gloin1|289891|CE189879_789	100	124	0	0	485	114	965	1088	2e-77	253	Gloin1	Rhizophagus	CE189879_789				289891	162	nucleotide binding	molecular_function	GO:0000166	IPR003959	AAA ATPase, core	HMMPfam	PF00004	AAA	2	496,769,	692,953,	2.4e-21,1.3e-89	3.6.1.3	Adenosinetriphosphatase.	ATP + H(2)O = ADP + phosphate.	\N	Hemolytic anemia due to deficiency of adenosine triphosphatase; MIM:102800.	Purine metabolism	Nucleotide Metabolism	METABOLIC	290003	KOG0735	AAA+-type ATPase
Ca2+-dependent lipid-binding protein CLB1/vesicle protein vp115/Granuphilin A, contains C2 domain	General function prediction only	General function prediction only	N	0	no	6829	TRINITY_DN22446_c0_g1_i1	jgi|Gloin1|283640|CE183628_809	97.25	109	3	0	420	94	18	126	3e-70	214	Gloin1	Rhizophagus	CE183628_809				283640					IPR000008	C2 calcium-dependent membrane targeting	FPrintScan	PR00360	C2DOMAIN	2	21,46,	33,59,	0.00035,0.00035									283752	KOG1012	Ca2+-dependent lipid-binding protein CLB1/vesicle protein vp115/Granuphilin A, contains C2 domain
Fatty acid desaturase	gamma-Hexachlorocyclohexane degradation	Lipid transport and metabolism	N	5	Hel	6830	TRINITY_DN34378_c0_g1_i1	jgi|Gloin1|346005|fgenesh1_kg.17202_#_1_#_remain_c1679	91.93	161	13	0	484	2	34	194	5e-93	281	Gloin1	Rhizophagus	fgenesh1_kg.17202_#_1_#_remain_c1679				346005	9710	oxidoreductase activity	molecular_function	GO:0016491	IPR010257	Fatty acid desaturase, type 1, N-terminal	BlastProDom	PD001081	Q6UQ04_MICFO_Q6UQ04;	1	76,	180,	1e-08	1.14.-.-	Acting on paired donors, with incorporation or reduction of	\N	\N	\N	gamma-Hexachlorocyclohexane degradation	Biodegradation of Xenobiotics	METABOLIC	346117	KOG2987	Fatty acid desaturase
Peroxisomal biogenesis protein (peroxin)	Intracellular trafficking, secretion, and vesicular transport	Intracellular trafficking, secretion, and vesicular transport	N	0	no	6831	TRINITY_DN59025_c0_g2_i1	jgi|Gloin1|39806|fgenesh1_pm.10762_#_1	91.22	148	12	1	485	45	94	241	1e-91	273	Gloin1	Rhizophagus	fgenesh1_pm.10762_#_1				39806	3967	peroxisomal membrane	cellular_component	GO:0005778	IPR008733	Peroxisomal biogenesis factor 11	HMMPfam	PF05648	PEX11	1	12,	235,	5.9e-41									39918	KOG4186	Peroxisomal biogenesis protein (peroxin)
			N	0	no	6832	TRINITY_DN333308_c0_g1_i1	jgi|Gloin1|348420|fgenesh1_kg.22367_#_1_#_ACTTGA_L001_R1_(paired)_contig_13444	47.22	144	68	2	22	441	146	285	5e-41	144	Gloin1	Rhizophagus	fgenesh1_kg.22367_#_1_#_ACTTGA_L001_R1_(paired)_contig_13444				348420
			N	0	no	6833	TRINITY_DN352003_c0_g1_i1	jgi|Gloin1|348606|fgenesh1_kg.22681_#_1_#_remain_c1632	97.52	161	4	0	485	3	69	229	1e-112	334	Gloin1	Rhizophagus	fgenesh1_kg.22681_#_1_#_remain_c1632				348606
Subunit of cis-Golgi transport vesicle tethering complex - Sec34p	Intracellular trafficking, secretion, and vesicular transport	Intracellular trafficking, secretion, and vesicular transport	N	0	no	6834	TRINITY_DN130553_c0_g1_i1	jgi|Gloin1|64397|e_gw1.871.1.1	97.7	87	2	0	1	261	717	803	6e-48	170	Gloin1	Rhizophagus	e_gw1.871.1.1				64397	3990	cis-Golgi network	cellular_component	GO:0005801	IPR007265	Sec34-like protein	HMMPfam	PF04136	Sec34	1	139,	299,	4.1e-33									64509	KOG2604	Subunit of cis-Golgi transport vesicle tethering complex - Sec34p
Regulator of G protein signalling superfamily			N	3	Hel	6835	TRINITY_DN153421_c0_g2_i1	jgi|Gloin1|349194|fgenesh1_kg.24108_#_1_#_ACTTGA_L001_R1_(paired)_contig_2681	96.33	109	4	0	3	329	338	446	3e-69	223	Gloin1	Rhizophagus	fgenesh1_kg.24108_#_1_#_ACTTGA_L001_R1_(paired)_contig_2681				349194					IPR016137	Regulator of G protein signalling superfamily	superfamily	SSF48097	Regulator of G-protein signaling, RGS	1	86,	341,	2.7e-12
Protein transporter of the TRAM (translocating chain-associating membrane) superfamily	Sphingoglycolipid metabolism	Intracellular trafficking, secretion, and vesicular transport	N	6	Hel	6836	TRINITY_DN391145_c0_g1_i1	jgi|Gloin1|147661|CE47649_934	92.74	124	9	0	426	55	13	136	5e-73	230	Gloin1	Rhizophagus	CE47649_934				147661	9321	integral to membrane	cellular_component	GO:0016021	IPR005547	Longevity-assurance protein (LAG1)	HMMPfam	PF03798	LAG1	1	136,	343,	5.4e-79	2.3.1.24	Sphingosine N-acyltransferase.	Acyl-CoA + sphingosine = CoA + N-acylsphingosine.	\N	\N	Sphingoglycolipid metabolism	Metabolism of Complex Lipids	METABOLIC	147773	KOG1607	Protein transporter of the TRAM (translocating chain-associating membrane) superfamily
Targeting complex (TRAPP) subunit	Intracellular trafficking, secretion, and vesicular transport	Intracellular trafficking, secretion, and vesicular transport	N	0	no	6837	TRINITY_DN143346_c0_g1_i1	jgi|Gloin1|119508|CE19496_1846	96.86	159	5	0	2	478	1168	1326	2e-103	328	Gloin1	Rhizophagus	CE19496_1846				119508					IPR013935	Transport protein Trs120	HMMPfam	PF08626	Trs120	1	1,	188,	7.8e-41									119620	KOG1953	Targeting complex (TRAPP) subunit
Predicted protein kinase (contains TBC and RHOD domains)	General function prediction only	General function prediction only	N	0	no	6838	TRINITY_DN43290_c0_g2_i1	jgi|Gloin1|334580|fgenesh1_kg.950_#_1_#_ACTTGA_L001_R1_(paired)_contig_2916	95.68	139	6	0	2	418	700	838	2e-87	278	Gloin1	Rhizophagus	fgenesh1_kg.950_#_1_#_ACTTGA_L001_R1_(paired)_contig_2916				334580	3433	Rab GTPase activator activity	molecular_function	GO:0005097	IPR000719	Protein kinase, core	BlastProDom	PD000001	Q8TEA7_HUMAN_Q8TEA7;	1	10,	121,	4e-22									334692	KOG1093	Predicted protein kinase (contains TBC and RHOD domains)
Phosphoribosylamidoimidazole-succinocarboxamide synthase	Purine metabolism	Nucleotide transport and metabolism	N	0	no	6839	TRINITY_DN119938_c0_g1_i1	jgi|Gloin1|28610|gm1.28610_g	98.78	164	2	0	493	2	262	425	1e-113	340	Gloin1	Rhizophagus	gm1.28610_g				28610	3012	phosphoribosylaminoimidazole carboxylase activity	molecular_function	GO:0004638	IPR000031	1-(5-Phosphoribosyl)-5-amino-4-imidazole-carboxylate (AIR) carboxylase	BlastProDom	PD002193	Q9UVE6_ZYGRO_Q9UVE6;	1	402,	559,	6e-52	4.1.1.21	Phosphoribosylaminoimidazole carboxylase.	1-(5-phosphoribosyl)-5-amino-4-imidazolecarboxylate = 1-(5- phosphoribosyl)-5-aminoimidazole + CO(2).	\N	\N	Purine metabolism	Nucleotide Metabolism	METABOLIC	28722	KOG2835	Phosphoribosylamidoimidazole-succinocarboxamide synthase
			N	0	no	6840	TRINITY_DN198459_c0_g1_i1	jgi|Gloin1|343529|fgenesh1_kg.12814_#_9_#_remain_c7829	100	91	0	0	364	92	2	92	6e-57	179	Gloin1	Rhizophagus	fgenesh1_kg.12814_#_9_#_remain_c7829				343529
Uncharacterized conserved protein	Function unknown	Function unknown	N	0	no	6841	TRINITY_DN370408_c0_g1_i1	jgi|Gloin1|227456|CE127444_136	99.17	121	1	0	494	132	59	179	3e-83	249	Gloin1	Rhizophagus	CE127444_136				227456					IPR008570	ESCRT-II complex, vps25 subunit	HMMPfam	PF05871	ESCRT-II	1	8,	184,	2.6e-75									227568	KOG4068	Uncharacterized conserved protein
MAM33, mitochondrial matrix glycoprotein	Energy production and conversion	Energy production and conversion	N	0	no	6842	TRINITY_DN72508_c0_g1_i1	jgi|Gloin1|339342|fgenesh1_kg.6697_#_11_#_step3_rep_c734	90.91	99	6	1	14	301	62	160	2e-21	90.9	Gloin1	Rhizophagus	fgenesh1_kg.6697_#_11_#_step3_rep_c734				339342																						339454	KOG2536	MAM33, mitochondrial matrix glycoprotein
ER vesicle integral membrane protein involved in establishing cell polarity, signaling and protein degradation	Posttranslational modification, protein turnover, chaperones	Posttranslational modification, protein turnover, chaperones	N	3	Hel	6843	TRINITY_DN133694_c0_g1_i1	jgi|Gloin1|349114|fgenesh1_kg.23911_#_1_#_remain_c2258	98.04	51	1	0	429	277	86	136	2e-28	107	Gloin1	Rhizophagus	fgenesh1_kg.23911_#_1_#_remain_c2258				349114	5323	intracellular signaling cascade	biological_process	GO:0007242	IPR003377	Cornichon	HMMPfam	PF03311	Cornichon	1	4,	127,	5.4e-62									349226	KOG2729	ER vesicle integral membrane protein involved in establishing cell polarity, signaling and protein degradation
Membrane coat complex Retromer, subunit VPS5/SNX1, Sorting nexins, and related PX domain-containing proteins	Intracellular trafficking, secretion, and vesicular transport	Intracellular trafficking, secretion, and vesicular transport	N	1	Hel	6844	TRINITY_DN245076_c0_g1_i1	jgi|Gloin1|68053|e_gw1.4435.3.1	100	67	0	0	217	417	1	67	1e-40	137	Gloin1	Rhizophagus	e_gw1.4435.3.1				68053	3727	protein binding	molecular_function	GO:0005515	IPR001683	Phox-like	HMMPfam	PF00787	PX	1	1,	76,	0.0024									68165	KOG2273	Membrane coat complex Retromer, subunit VPS5/SNX1, Sorting nexins, and related PX domain-containing proteins
Filamentation induced by cAMP protein Fic			N	0	no	6845	TRINITY_DN202493_c0_g1_i1	jgi|Gloin1|93349|fgenesh1_pg.14655_#_4	87.3	63	6	1	3	185	226	288	1e-29	114	Gloin1	Rhizophagus	fgenesh1_pg.14655_#_4				93349					IPR003812	Filamentation induced by cAMP protein Fic	HMMPfam	PF02661	Fic	1	127,	253,	4e-15
Ca2+-dependent lipid-binding protein CLB1/vesicle protein vp115/Granuphilin A, contains C2 domain	General function prediction only	General function prediction only	N	0	no	6846	TRINITY_DN26450_c0_g1_i1	jgi|Gloin1|283640|CE183628_809	57.72	123	52	0	52	420	3	125	2e-46	154	Gloin1	Rhizophagus	CE183628_809				283640					IPR000008	C2 calcium-dependent membrane targeting	FPrintScan	PR00360	C2DOMAIN	2	21,46,	33,59,	0.00035,0.00035									283752	KOG1012	Ca2+-dependent lipid-binding protein CLB1/vesicle protein vp115/Granuphilin A, contains C2 domain
Folylpolyglutamate synthase	Folate biosynthesis	Coenzyme transport and metabolism	N	0	no	6847	TRINITY_DN371123_c0_g1_i1	jgi|Gloin1|624|gm1.624_g	97.35	151	4	0	493	41	339	489	3e-99	301	Gloin1	Rhizophagus	gm1.624_g				624	2733	tetrahydrofolylpolyglutamate synthase activity	molecular_function	GO:0004326	IPR013221	Mur ligase, central	HMMPfam	PF08245	Mur_ligase_M	1	63,	284,	0.00011	6.3.2.17	Folylpolyglutamate synthase.	ATP + {tetrahydrofolyl-[Glu]}(N) + L-glutamate = ADP + phosphate + {tetrahydrofolyl-[Glu]}(N+1).	\N	\N	Folate biosynthesis	Metabolism of Cofactors and Vitamins	METABOLIC	736	KOG2525	Folylpolyglutamate synthase
Polyadenylate-binding protein (RRM superfamily)	Translation, ribosomal structure and biogenesis	Translation, ribosomal structure and biogenesis	N	0	no	6848	TRINITY_DN135051_c0_g1_i1	jgi|Gloin1|338743|fgenesh1_kg.5930_#_3_#_ACTTGA_L001_R1_(paired)_contig_3260	98.18	165	2	1	495	1	184	347	4e-102	313	Gloin1	Rhizophagus	fgenesh1_kg.5930_#_3_#_ACTTGA_L001_R1_(paired)_contig_3260				338743	2175	nucleic acid binding	molecular_function	GO:0003676	IPR000504	RNA recognition motif, RNP-1	HMMPfam	PF00076	RRM_1	2	117,250,	187,321,	4.5e-13,9.1e-27									338855	KOG0123	Polyadenylate-binding protein (RRM superfamily)
RNA polymerase subunit 8	RNA polymerase	Transcription	N	0	no	6849	TRINITY_DN377666_c0_g1_i1	jgi|Gloin1|336057|fgenesh1_kg.2830_#_8_#_ACTTGA_L001_R1_(paired)_contig_12255	100	89	0	0	108	374	34	122	3e-55	165	Gloin1	Rhizophagus	fgenesh1_kg.2830_#_8_#_ACTTGA_L001_R1_(paired)_contig_12255				336057	4499	transcription	biological_process	GO:0006350	IPR005570	RNA polymerase, Rpb8	BlastProDom	PD010724	Q6C2A8_EEEEE_Q6C2A8;	1	25,	169,	2e-21	2.7.7.6	DNA-directed RNA polymerase.	N nucleoside triphosphate = N diphosphate + {RNA}(N).	\N	\N	RNA polymerase	TRANSCRIPTION	REGULATORY	336169	KOG3400	RNA polymerase subunit 8
Peptidase M, neutral zinc metallopeptidases, zinc-binding site	proteolysis	biological_process	Y	1	Hel	6850	TRINITY_DN272220_c0_g1_i1	jgi|Gloin1|302077|CE202065_299	58.73	63	26	0	2	190	389	451	2e-15	77	Gloin1	Rhizophagus	CE202065_299				302077	4639	proteolysis	biological_process	GO:0006508	IPR006025	Peptidase M, neutral zinc metallopeptidases, zinc-binding site	ScanRegExp	PS00142	ZINC_PROTEASE	1	202,	211,	NA
Ribosome biogenesis protein - Nop58p/Nop5p	RNA processing and modification	RNA processing and modification	N	0	no	6851	TRINITY_DN278853_c0_g1_i1	jgi|Gloin1|158776|CE58764_918	100	40	0	0	2	121	368	407	2e-18	85.1	Gloin1	Rhizophagus	CE58764_918				158776					IPR002687	Pre-mRNA processing ribonucleoprotein, binding region	BlastProDom	PD004104	Q6P364_XENTR_Q6P364;	1	309,	389,	1e-27									158888	KOG2572	Ribosome biogenesis protein - Nop58p/Nop5p
Kinase A-anchor protein Neurobeachin and related BEACH and WD40 repeat proteins	Intracellular trafficking, secretion, and vesicular transport	Intracellular trafficking, secretion, and vesicular transport	N	0	no	6852	TRINITY_DN323505_c0_g1_i1	jgi|Gloin1|18198|gm1.18198_g	97.39	153	4	0	499	41	2085	2237	9e-97	312	Gloin1	Rhizophagus	gm1.18198_g				18198	3708	binding	molecular_function	GO:0005488	IPR001680	WD40 repeat	HMMPfam	PF00400	WD40	2	2010,2061,	2047,2099,	0.018,5.9e-07									18310	KOG1787	Kinase A-anchor protein Neurobeachin and related BEACH and WD40 repeat proteins
Uncharacterized conserved protein	Function unknown	Function unknown	N	0	no	6853	TRINITY_DN362054_c0_g1_i1	jgi|Gloin1|347779|fgenesh1_kg.20923_#_3_#_ACTTGA_L001_R1_(paired)_contig_2821	98.8	166	2	0	498	1	124	289	1e-111	333	Gloin1	Rhizophagus	fgenesh1_kg.20923_#_3_#_ACTTGA_L001_R1_(paired)_contig_2821				347779					IPR007518	Protein of unknown function DUF544	HMMPfam	PF04424	DUF544	1	77,	271,	8.6e-16									347891	KOG2427	Uncharacterized conserved protein
Ankyrin repeat protein	General function prediction only	General function prediction only	N	7	Hel	6854	TRINITY_DN210039_c0_g1_i1	jgi|Gloin1|14630|gm1.14630_g	53.33	105	49	0	498	184	979	1083	6e-33	129	Gloin1	Rhizophagus	gm1.14630_g				14630	3547	ion channel activity	molecular_function	GO:0005216	IPR005821	Ion transport	HMMPfam	PF00520	Ion_trans	1	767,	987,	0.0038									14742	KOG0510	Ankyrin repeat protein
Tyrosine kinase specific for activated (GTP-bound) p21cdc42Hs	Signal transduction mechanisms	Signal transduction mechanisms	N	0	no	6855	TRINITY_DN247010_c0_g1_i1	jgi|Gloin1|4208|gm1.4208_g	66.67	27	9	0	420	500	307	333	0.0004	43.1	Gloin1	Rhizophagus	gm1.4208_g				4208	3043	protein kinase activity	molecular_function	GO:0004672	IPR000719	Protein kinase, core	BlastProDom	PD000001	Q8MMX0_DICDI_Q8MMX0;	1	325,	594,	3e-19									4320	KOG0192	Tyrosine kinase specific for activated (GTP-bound) p21cdc42Hs
			N	0	no	6856	TRINITY_DN300214_c0_g1_i1	jgi|Gloin1|26059|gm1.26059_g	93.1	29	2	0	193	107	1	29	1e-07	50.8	Gloin1	Rhizophagus	gm1.26059_g				26059
Endoplasmic reticulum membrane-associated oxidoreductin involved in disulfide bond formation	\N	Posttranslational modification, protein turnover, chaperones	Y	0	no	6857	TRINITY_DN310942_c0_g1_i1	jgi|Gloin1|339987|fgenesh1_kg.7657_#_13_#_ACTTGA_L001_R1_(paired)_contig_608	98.41	126	2	0	122	499	23	148	3e-76	243	Gloin1	Rhizophagus	fgenesh1_kg.7657_#_13_#_ACTTGA_L001_R1_(paired)_contig_608				339987	3727	protein binding	molecular_function	GO:0005515	IPR007266	Endoplasmic reticulum oxidoreductin 1	HMMPfam	PF04137	ERO1	1	71,	445,	5.3e-146	1.8.4.-	With a disulfide as acceptor.	\N	\N	\N	\N	\N	\N	340099	KOG2608	Endoplasmic reticulum membrane-associated oxidoreductin involved in disulfide bond formation
Growth factor receptor-bound proteins (GRB7, GRB10, GRB14)	Signal transduction mechanisms	Signal transduction mechanisms	N	0	no	6858	TRINITY_DN272251_c0_g1_i1	jgi|Gloin1|84555|fgenesh1_pg.2010_#_3	84.87	119	12	1	365	9	42	154	1e-51	170	Gloin1	Rhizophagus	fgenesh1_pg.2010_#_3				84555																						84667	KOG3751	Growth factor receptor-bound proteins (GRB7, GRB10, GRB14)
60s acidic ribosomal protein P1	Translation, ribosomal structure and biogenesis	Translation, ribosomal structure and biogenesis	N	0	no	6859	TRINITY_DN89322_c0_g1_i1	jgi|Gloin1|90375|fgenesh1_pg.9831_#_3	92.42	66	5	0	488	291	1	66	4e-38	126	Gloin1	Rhizophagus	fgenesh1_pg.9831_#_3				90375																						90487	KOG1762	60s acidic ribosomal protein P1
			N	1	Hel	6860	TRINITY_DN164640_c0_g1_i1	jgi|Gloin1|340501|fgenesh1_kg.8332_#_1_#_ACTTGA_L001_R1_(paired)_contig_7063	96.39	166	6	0	6	503	147	312	8e-111	335	Gloin1	Rhizophagus	fgenesh1_kg.8332_#_1_#_ACTTGA_L001_R1_(paired)_contig_7063				340501
Chitin synthase/hyaluronan synthase (glycosyltransferases)	Aminosugars metabolism	Cell wall/membrane/envelope biogenesis	N	6	Hel	6861	TRINITY_DN263620_c0_g1_i1	jgi|Gloin1|348546|fgenesh1_kg.22574_#_1_#_ACTTGA_L001_R1_(paired)_contig_1102	98.8	167	2	0	3	503	1239	1405	6e-107	340	Gloin1	Rhizophagus	fgenesh1_kg.22574_#_1_#_ACTTGA_L001_R1_(paired)_contig_1102				348546	4650	amino acid metabolic process	biological_process	GO:0006520	IPR001609	Myosin head, motor region	BlastProDom	PD000355	Q7YZ55_CRYPV_Q7YZ55;	1	146,	181,	0.001	2.4.1.16	Chitin synthase.	UDP-N-acetyl-D-glucosamine + {(1,4)-(N-acetyl-beta-D-glucosaminyl)}(N) = UDP + {(1,4)-(N-acetyl-beta-D-glucosaminyl)}(N+1).	\N	\N	Aminosugars metabolism	Metabolism of Complex Carbohydrates	METABOLIC	348658	KOG2571	Chitin synthase/hyaluronan synthase (glycosyltransferases)
Signaling protein SWIFT and related BRCT domain proteins	Transcription	Transcription	N	0	no	6862	TRINITY_DN35953_c0_g1_i1	jgi|Gloin1|88688|fgenesh1_pg.7407_#_3	94.94	158	7	1	487	17	370	527	3e-43	155	Gloin1	Rhizophagus	fgenesh1_pg.7407_#_3				88688																						88800	KOG2043	Signaling protein SWIFT and related BRCT domain proteins
			Y	1	Hel	6863	TRINITY_DN309504_c0_g1_i1	jgi|Gloin1|3338|gm1.3338_g	44.09	93	41	4	395	129	1	86	4e-14	68.6	Gloin1	Rhizophagus	gm1.3338_g				3338
Serine/threonine kinase (haspin family)	Cell cycle control, cell division, chromosome partitioning	Cell cycle control, cell division, chromosome partitioning	N	0	no	6864	TRINITY_DN60275_c0_g2_i1	jgi|Gloin1|222910|CE122898_625	72.73	154	2	2	506	45	451	564	1e-65	216	Gloin1	Rhizophagus	CE122898_625				222910					IPR011009	Protein kinase-like	superfamily	SSF56112	Protein kinase-like (PK-like)	1	332,	509,	0.0058									223022	KOG2464	Serine/threonine kinase (haspin family)
Extracellular protein SEL-1 and related proteins	Cell wall/membrane/envelope biogenesis	Cell wall/membrane/envelope biogenesis	N	0	no	6865	TRINITY_DN90774_c1_g1_i1	jgi|Gloin1|242515|CE142503_1574	88.37	172	10	2	21	506	12	183	3e-67	212	Gloin1	Rhizophagus	CE142503_1574				242515					IPR006597	Sel1-like	HMMPfam	PF08238	Sel1	2	185,221,	220,256,	6.5e-09,9.8e-06									242627	KOG1550	Extracellular protein SEL-1 and related proteins
Actin-binding protein Coronin, contains WD40 repeats	Cytoskeleton	Cytoskeleton	N	0	no	6866	TRINITY_DN19028_c0_g1_i1	jgi|Gloin1|330869|MIX12650_462_44	98.1	158	3	0	506	33	303	460	6e-84	261	Gloin1	Rhizophagus	MIX12650_462_44				330869					IPR001680	WD40 repeat	BlastProDom	PD000018	Q6BSC1_EEEEE_Q6BSC1;	3	79,128,176,	110,162,204,	0.007,3e-08,0.001									330981	KOG0303	Actin-binding protein Coronin, contains WD40 repeats
Chitinase	Carbohydrate transport and metabolism	Carbohydrate transport and metabolism	N	0	no	6867	TRINITY_DN345903_c0_g1_i1	jgi|Gloin1|95917|fgenesh1_pg.19063_#_1	93.57	171	5	2	1	495	89	259	3e-60	203	Gloin1	Rhizophagus	fgenesh1_pg.19063_#_1				95917																						96029	KOG2806	Chitinase
Isovaleryl-CoA dehydrogenase	Lipid transport and metabolism	Lipid transport and metabolism	N	0	no	6868	TRINITY_DN55416_c0_g1_i1	jgi|Gloin1|278943|CE178931_2177	88.17	169	20	0	509	3	140	308	5e-97	296	Gloin1	Rhizophagus	CE178931_2177				278943	12251	heme binding	molecular_function	GO:0020037	IPR001199	Cytochrome b5	BlastProDom	PD000612	Q96VP9_GLOIN_Q96VP9;	1	3,	44,	2e-16									279055	KOG0141	Isovaleryl-CoA dehydrogenase
			N	0	no	6869	TRINITY_DN255922_c0_g1_i1	jgi|Gloin1|338233|fgenesh1_kg.5355_#_5_#_step3_c899	92.9	169	12	0	4	510	1	169	3e-115	331	Gloin1	Rhizophagus	fgenesh1_kg.5355_#_5_#_step3_c899				338233
WD40 repeat-containing protein	Function unknown	Function unknown	N	1	Hel	6870	TRINITY_DN312174_c0_g1_i1	jgi|Gloin1|86576|fgenesh1_pg.4594_#_1	100	66	0	0	2	199	282	347	5e-32	94	Gloin1	Rhizophagus	fgenesh1_pg.4594_#_1				86576					IPR001680	WD40 repeat	BlastProDom	PD000018	Q6LA54_SCHPO_Q6LA54;	1	95,	126,	6e-11									86688	KOG0283	WD40 repeat-containing protein
D-Tyr-tRNA (Tyr) deacylase	\N	Translation, ribosomal structure and biogenesis	N	0	no	6871	TRINITY_DN41200_c0_g2_i1	jgi|Gloin1|70349|e_gw1.6908.8.1	98.68	152	2	0	3	458	3	154	2e-106	308	Gloin1	Rhizophagus	e_gw1.6908.8.1				70349	3930	cytoplasm	cellular_component	GO:0005737	IPR003732	D-tyrosyl-tRNA(Tyr) deacylase	BlastProDom	PD005653	DTD_CLOAB_Q97GU2;	1	19,	142,	1e-21	3.1.-.-	Acting on ester bonds.	\N	\N	\N	\N	\N	\N	70461	KOG3323	D-Tyr-tRNA (Tyr) deacylase
			N	0	no	6872	TRINITY_DN70245_c0_g2_i1	jgi|Gloin1|347019|fgenesh1_kg.19147_#_1_#_remain_c11167	97.8	91	2	0	471	199	1	91	2e-56	178	Gloin1	Rhizophagus	fgenesh1_kg.19147_#_1_#_remain_c11167				347019
Synapse-associated protein	Intracellular trafficking, secretion, and vesicular transport	Intracellular trafficking, secretion, and vesicular transport	N	0	no	6873	TRINITY_DN7891_c0_g1_i1	jgi|Gloin1|348218|fgenesh1_kg.21990_#_1_#_remain_c2833	95.24	147	7	0	12	452	161	307	6e-81	249	Gloin1	Rhizophagus	fgenesh1_kg.21990_#_1_#_remain_c2833				348218					IPR005607	BSD	HMMPfam	PF03909	BSD	1	179,	244,	1.9e-10									348330	KOG4310	Synapse-associated protein
			N	1	Hel	6874	TRINITY_DN256077_c0_g1_i1	jgi|Gloin1|342343|fgenesh1_kg.10897_#_4_#_remain_c5199	95.89	146	6	0	2	439	188	333	8e-87	264	Gloin1	Rhizophagus	fgenesh1_kg.10897_#_4_#_remain_c5199				342343
Armadillo-type fold	binding	molecular_function	N	0	no	6875	TRINITY_DN314014_c0_g1_i1	jgi|Gloin1|334259|fgenesh1_kg.557_#_3_#_ACTTGA_L001_R1_(paired)_contig_188	84.12	170	8	3	3	512	1286	1436	7e-73	243	Gloin1	Rhizophagus	fgenesh1_kg.557_#_3_#_ACTTGA_L001_R1_(paired)_contig_188				334259	3708	binding	molecular_function	GO:0005488	IPR016024	Armadillo-type fold	superfamily	SSF48371	ARM repeat	1	547,	1246,	0.0001
			N	0	no	6876	TRINITY_DN222093_c0_g1_i1	jgi|Gloin1|4343|gm1.4343_g	94.37	142	8	0	514	89	199	340	1e-90	274	Gloin1	Rhizophagus	gm1.4343_g				4343
Cdc4 and related F-box and WD-40 proteins	General function prediction only	General function prediction only	N	0	no	6877	TRINITY_DN348327_c0_g1_i1	jgi|Gloin1|348950|fgenesh1_kg.23499_#_2_#_remain_c8599	97.97	148	3	0	507	64	68	215	2e-86	259	Gloin1	Rhizophagus	fgenesh1_kg.23499_#_2_#_remain_c8599				348950					IPR001680	WD40 repeat	HMMPfam	PF00400	WD40	1	4,	40,	4.6e-08									349062	KOG0274	Cdc4 and related F-box and WD-40 proteins
Beta-TrCP (transducin repeats containing)/Slimb proteins	Glycerolipid metabolism	Function unknown	N	0	no	6878	TRINITY_DN38280_c0_g2_i1	jgi|Gloin1|337614|fgenesh1_kg.4602_#_5_#_remain_c6936	97.55	163	4	0	15	503	64	226	2e-111	328	Gloin1	Rhizophagus	fgenesh1_kg.4602_#_5_#_remain_c6936				337614	2313	1-alkyl-2-acetylglycerophosphocholine esterase activity	molecular_function	GO:0003847	IPR001680	WD40 repeat	BlastProDom	PD000018	Q86SD3_CIOIN_Q86SD3;	5	68,108,192,232,272,	98,139,222,263,303,	6e-09,2e-05,0.009,0.0002,1e-05	3.1.1.47	2-acetyl-1-alkylglycerophosphocholine esterase.	2-acetyl-1-alkyl-sn-glycero-3-phosphocholine + H(2)O = 1-alkyl-sn- glycero-3-phosphocholine + acetate.	\N	\N	Glycerolipid metabolism	Metabolism of Complex Lipids	METABOLIC	337726	KOG0281	Beta-TrCP (transducin repeats containing)/Slimb proteins
			N	0	no	6879	TRINITY_DN194947_c0_g1_i1	jgi|Gloin1|167280|CE67268_657	97.95	146	3	0	79	516	18	163	2e-96	286	Gloin1	Rhizophagus	CE67268_657				167280
			N	0	no	6880	TRINITY_DN212548_c0_g1_i1	jgi|Gloin1|131739|CE31727_1213	96.93	163	4	1	2	487	573	735	1e-102	317	Gloin1	Rhizophagus	CE31727_1213				131739
Uncharacterized conserved protein, contains N-recognin-type Zn-finger	General function prediction only	General function prediction only	N	0	no	6881	TRINITY_DN43210_c0_g2_i1	jgi|Gloin1|346024|fgenesh1_kg.17240_#_4_#_ACTTGA_L001_R1_(paired)_contig_4879	79.23	130	4	1	3	392	247	353	1e-63	205	Gloin1	Rhizophagus	fgenesh1_kg.17240_#_4_#_ACTTGA_L001_R1_(paired)_contig_4879				346024	3727	protein binding	molecular_function	GO:0005515	IPR003126	Zinc finger, N-recognin	HMMPfam	PF02207	zf-UBR	1	6,	33,	1.6e-05									346136	KOG2752	Uncharacterized conserved protein, contains N-recognin-type Zn-finger
Uncharacterized conserved protein, contains LRR repeats	Function unknown	Function unknown	N	0	no	6882	TRINITY_DN56167_c0_g2_i1	jgi|Gloin1|346638|fgenesh1_kg.18333_#_6_#_step3_c2936	97.67	172	4	0	1	516	27	198	2e-103	305	Gloin1	Rhizophagus	fgenesh1_kg.18333_#_6_#_step3_c2936				346638					IPR001440	Tetratricopeptide TPR-1	HMMPfam	PF00515	TPR_1	2	168,202,	201,235,	0.00023,3.5e-05									346750	KOG4648	Uncharacterized conserved protein, contains LRR repeats
Corticosteroid 11-beta-dehydrogenase and related short chain-type dehydrogenases	C21-Steroid hormone metabolism	Secondary metabolites biosynthesis, transport and catabolism	N	1	Hel	6883	TRINITY_DN64803_c1_g1_i1	jgi|Gloin1|345781|fgenesh1_kg.16683_#_5_#_remain_c2254	99.39	164	1	0	1	492	198	361	6e-115	337	Gloin1	Rhizophagus	fgenesh1_kg.16683_#_5_#_remain_c2254				345781	5830	metabolic process	biological_process	GO:0008152	IPR002198	Short-chain dehydrogenase/reductase SDR	FPrintScan	PR00080	SDRFAMILY	3	135,187,207,	146,195,226,	9.7e-05,9.7e-05,9.7e-05	1.1.1.146	11-beta-hydroxysteroid dehydrogenase.	An 11-beta-hydroxysteroid + NADP(+) = an 11-oxosteroid + NADPH.	\N	\N	C21-Steroid hormone metabolism	Lipid Metabolism	METABOLIC	345893	KOG1610	Corticosteroid 11-beta-dehydrogenase and related short chain-type dehydrogenases
Invasion-inducing protein TIAM1/CDC24 and related RhoGEF GTPases	Signal transduction mechanisms	Signal transduction mechanisms	N	0	no	6884	TRINITY_DN122845_c0_g1_i1	jgi|Gloin1|298452|CE198440_3060	94.38	160	9	0	39	518	605	764	1e-63	214	Gloin1	Rhizophagus	CE198440_3060				298452	3425	Rho guanyl-nucleotide exchange factor activity	molecular_function	GO:0005089	IPR000270	Octicosapeptide/Phox/Bem1p	HMMPfam	PF00564	PB1	1	852,	938,	1.9e-11									298564	KOG3519	Invasion-inducing protein TIAM1/CDC24 and related RhoGEF GTPases
			N	0	no	6885	TRINITY_DN276059_c0_g1_i1	jgi|Gloin1|25743|gm1.25743_g	96.18	131	5	0	518	126	209	339	3e-73	229	Gloin1	Rhizophagus	gm1.25743_g				25743
Sensory transduction histidine kinase	Signal transduction mechanisms	Signal transduction mechanisms	N	0	no	6886	TRINITY_DN384974_c0_g1_i1	jgi|Gloin1|349496|fgenesh1_kg.25009_#_2_#_ACTTGA_L001_R1_(paired)_contig_6996	98.18	165	3	0	497	3	1	165	6e-87	259	Gloin1	Rhizophagus	fgenesh1_kg.25009_#_2_#_ACTTGA_L001_R1_(paired)_contig_6996				349496	155	two-component response regulator activity	molecular_function	GO:0000156	IPR001789	Signal transduction response regulator, receiver region	BlastProDom	PD000039	Q8TPA1_METAC_Q8TPA1;	1	52,	168,	8e-15									349608	KOG0519	Sensory transduction histidine kinase
Amino acid transporters	Amino acid transport and metabolism	Amino acid transport and metabolism	N	13	Hel	6887	TRINITY_DN253600_c0_g1_i1	jgi|Gloin1|335507|fgenesh1_kg.2174_#_1_#_ACTTGA_L001_R1_(paired)_contig_4554	95.65	161	7	0	2	484	356	516	3e-90	278	Gloin1	Rhizophagus	fgenesh1_kg.2174_#_1_#_ACTTGA_L001_R1_(paired)_contig_4554				335507	4977	amino acid transport	biological_process	GO:0006865	IPR004841	Amino acid permease-associated region	HMMPfam	PF00324	AA_permease	1	53,	505,	5.6e-35									335619	KOG1286	Amino acid transporters
Molecular chaperones HSP70/HSC70, HSP70 superfamily	Posttranslational modification, protein turnover, chaperones	Posttranslational modification, protein turnover, chaperones	N	0	no	6888	TRINITY_DN374925_c0_g1_i1	jgi|Gloin1|194890|CE94878_2659	100	93	0	0	519	241	341	433	1e-59	197	Gloin1	Rhizophagus	CE94878_2659				194890																						195002	KOG0101	Molecular chaperones HSP70/HSC70, HSP70 superfamily
Predicted E3 ubiquitin ligase	Posttranslational modification, protein turnover, chaperones	Posttranslational modification, protein turnover, chaperones	N	2	Hel	6889	TRINITY_DN259367_c0_g1_i1	jgi|Gloin1|90317|fgenesh1_pg.9735_#_1	96.27	161	6	0	37	519	1	161	4e-108	328	Gloin1	Rhizophagus	fgenesh1_pg.9735_#_1				90317	3727	protein binding	molecular_function	GO:0005515	IPR001841	Zinc finger, RING-type	HMMPfam	PF00097	zf-C3HC4	1	500,	541,	3.1e-09									90429	KOG4628	Predicted E3 ubiquitin ligase
Protein of unknown function DUF985			Y	1	Hel	6890	TRINITY_DN31171_c0_g1_i1	jgi|Gloin1|334019|fgenesh1_kg.330_#_1_#_ACTTGA_L001_R1_(paired)_contig_10900	98.01	151	3	0	1	453	50	200	3e-105	306	Gloin1	Rhizophagus	fgenesh1_kg.330_#_1_#_ACTTGA_L001_R1_(paired)_contig_10900				334019					IPR009327	Protein of unknown function DUF985	HMMPfam	PF06172	Cupin_5	1	34,	179,	2.2e-49
			N	0	no	6891	TRINITY_DN107818_c0_g1_i1	jgi|Gloin1|340740|fgenesh1_kg.8746_#_5_#_remain_c15560	95.65	92	4	0	202	477	18	109	1e-45	151	Gloin1	Rhizophagus	fgenesh1_kg.8746_#_5_#_remain_c15560				340740
			N	3	Hel	6892	TRINITY_DN153175_c0_g1_i1	jgi|Gloin1|8283|gm1.8283_g	94.93	138	7	0	519	106	75	212	8e-88	263	Gloin1	Rhizophagus	gm1.8283_g				8283
Protease, Ulp1 family	\N	Posttranslational modification, protein turnover, chaperones	N	0	no	6893	TRINITY_DN165866_c0_g1_i1	jgi|Gloin1|32633|gm1.32633_g	95.83	144	6	0	2	433	194	337	6e-98	293	Gloin1	Rhizophagus	gm1.32633_g				32633	4639	proteolysis	biological_process	GO:0006508	IPR003653	Peptidase C48, SUMO/Sentrin/Ubl1	HMMPfam	PF02902	Peptidase_C48	1	86,	319,	1.2e-30	3.4.22.-	Cysteine endopeptidases.	\N	\N	\N	\N	\N	\N	32745	KOG0778	Protease, Ulp1 family
Predicted transporter (major facilitator superfamily)	General function prediction only	General function prediction only	N	4	Hel	6894	TRINITY_DN184538_c0_g1_i1	jgi|Gloin1|3578|gm1.3578_g	96.36	165	4	1	8	502	1	163	9e-84	251	Gloin1	Rhizophagus	gm1.3578_g				3578	3546	transporter activity	molecular_function	GO:0005215	IPR011701	Major facilitator superfamily MFS-1	HMMPfam	PF07690	MFS_1	1	71,	183,	1.6e-23									3690	KOG0254	Predicted transporter (major facilitator superfamily)
Uncharacterized conserved protein BCNT	Function unknown	Function unknown	N	0	no	6895	TRINITY_DN206443_c0_g1_i1	jgi|Gloin1|190172|CE90160_572	86.05	172	20	1	3	518	82	249	3e-72	226	Gloin1	Rhizophagus	CE90160_572				190172					IPR011421	Bucentaur or craniofacial development	HMMPfam	PF07572	BCNT	1	235,	311,	1.9e-23									190284	KOG4776	Uncharacterized conserved protein BCNT
Transcription factor containing C2HC type Zn finger	Starch and sucrose metabolism	Transcription	N	0	no	6896	TRINITY_DN394438_c0_g1_i1	jgi|Gloin1|212730|CE112718_1395	94.32	88	4	1	3	266	144	230	4e-36	130	Gloin1	Rhizophagus	CE112718_1395				212730	611	diacylglycerol pyrophosphate phosphatase activity	molecular_function	GO:0000810	IPR000095	PAK-box/P21-Rho-binding	HMMPfam	PF00786	PBD	1	69,	84,	0.00025	3.6.1.-	In phosphorous-containing anhydrides.	\N	\N	\N	Starch and sucrose metabolism	Metabolism of Complex Carbohydrates	METABOLIC	212842	KOG3803	Transcription factor containing C2HC type Zn finger
Uncharacterized conserved protein	Function unknown	Function unknown	N	1	Hel	6897	TRINITY_DN399001_c0_g1_i1	jgi|Gloin1|110666|CE10654_1100	97.71	175	4	0	525	1	4	178	5e-87	267	Gloin1	Rhizophagus	CE10654_1100				110666					IPR003734	Protein of unknown function DUF155	HMMPfam	PF02582	DUF155	1	100,	347,	5.8e-94									110778	KOG2861	Uncharacterized conserved protein
RNA polymerase I-associated factor - PAF67	Translation, ribosomal structure and biogenesis	Translation, ribosomal structure and biogenesis	N	2	Hel	6898	TRINITY_DN92098_c0_g2_i1	jgi|Gloin1|24425|gm1.24425_g	99.29	141	1	0	8	430	405	545	5e-96	295	Gloin1	Rhizophagus	gm1.24425_g				24425																						24537	KOG3677	RNA polymerase I-associated factor - PAF67
WD40-repeat-containing subunit of the 18S rRNA processing complex	RNA processing and modification	RNA processing and modification	N	0	no	6899	TRINITY_DN18177_c0_g1_i1	jgi|Gloin1|202103|CE102091_678	97.71	175	4	0	1	525	290	464	3e-110	331	Gloin1	Rhizophagus	CE102091_678				202103	162	nucleotide binding	molecular_function	GO:0000166	IPR001680	WD40 repeat	BlastProDom	PD000018	Q6C4I9_EEEEE_Q6C4I9;	1	271,	301,	0.005									202215	KOG1272	WD40-repeat-containing subunit of the 18S rRNA processing complex
FtsJ-like RNA methyltransferase	RNA processing and modification	RNA processing and modification	N	0	no	6900	TRINITY_DN349995_c0_g1_i1	jgi|Gloin1|349835|fgenesh1_kg.26162_#_2_#_remain_c6742	98.86	175	2	0	2	526	174	348	5e-87	265	Gloin1	Rhizophagus	fgenesh1_kg.26162_#_2_#_remain_c6742				349835					IPR002877	Ribosomal RNA methyltransferase RrmJ/FtsJ	HMMPfam	PF01728	FtsJ	1	2,	214,	1.6e-19									349947	KOG3673	FtsJ-like RNA methyltransferase
Nuclear cap-binding complex, subunit NCBP1/CBP80	RNA processing and modification	RNA processing and modification	N	0	no	6901	TRINITY_DN54913_c0_g1_i1	jgi|Gloin1|15164|gm1.15164_g	97.47	158	4	0	2	475	719	876	3e-101	316	Gloin1	Rhizophagus	gm1.15164_g				15164	3727	protein binding	molecular_function	GO:0005515	IPR003890	MIF4G-like, type 3	HMMPfam	PF02854	MIF4G	1	52,	274,	6.5e-15									15276	KOG1104	Nuclear cap-binding complex, subunit NCBP1/CBP80
Lipid-binding START			N	0	no	6902	TRINITY_DN117598_c0_g1_i1	jgi|Gloin1|81220|e_gw1.23350.1.1	96.47	85	3	0	256	2	1	85	4e-54	182	Gloin1	Rhizophagus	e_gw1.23350.1.1				81220					IPR002913	Lipid-binding START	ProfileScan	PS50848	START	1	26,	197,	14.239
Mitochondrial import inner membrane translocase, subunit TIM22	Intracellular trafficking, secretion, and vesicular transport	Intracellular trafficking, secretion, and vesicular transport	N	2	Hel	6903	TRINITY_DN273091_c0_g1_i1	jgi|Gloin1|121785|CE21773_626	100	89	0	0	519	253	62	150	1e-57	184	Gloin1	Rhizophagus	CE21773_626				121785	3935	mitochondrial inner membrane	cellular_component	GO:0005743	IPR003397	Mitochondrial import inner membrane translocase, subunit Tim17/22	HMMPfam	PF02466	Tim17	1	15,	129,	0.00044									121897	KOG3225	Mitochondrial import inner membrane translocase, subunit TIM22
C-type lectin	Signal transduction mechanisms	Signal transduction mechanisms	N	0	no	6904	TRINITY_DN63098_c0_g1_i1	jgi|Gloin1|14555|gm1.14555_g	99.43	176	1	0	1	528	249	424	2e-67	227	Gloin1	Rhizophagus	gm1.14555_g				14555					IPR011009	Protein kinase-like	superfamily	SSF56112	Protein kinase-like (PK-like)	1	10,	760,	0.0087									14667	KOG4297	C-type lectin
			N	0	no	6905	TRINITY_DN11532_c0_g1_i1	jgi|Gloin1|15846|gm1.15846_g	94.84	155	3	1	519	70	1	155	2e-100	293	Gloin1	Rhizophagus	gm1.15846_g				15846
Ethanolamine kinase	Glycerolipid metabolism	Lipid transport and metabolism	N	0	no	6906	TRINITY_DN303719_c0_g2_i1	jgi|Gloin1|337399|fgenesh1_kg.4371_#_2_#_ACTTGA_L001_R1_(paired)_contig_1448	82.22	45	4	1	107	241	313	353	4e-22	68.9	Gloin1	Rhizophagus	fgenesh1_kg.4371_#_2_#_ACTTGA_L001_R1_(paired)_contig_1448				337399	2712	ethanolamine kinase activity	molecular_function	GO:0004305	IPR002573	Choline/ethanolamine kinase	HMMPfam	PF01633	Choline_kinase	1	76,	274,	6.2e-69	2.7.1.82	Ethanolamine kinase.	ATP + ethanolamine = ADP + O-phosphoethanolamine.	\N	Ethanolaminosis; MIM:227150.	Glycerolipid metabolism	Metabolism of Complex Lipids	METABOLIC	337511	KOG4720	Ethanolamine kinase
Nucleolar GTPase/ATPase p130	Nuclear structure	Nuclear structure	N	0	no	6907	TRINITY_DN245435_c0_g1_i1	jgi|Gloin1|13648|gm1.13648_g	86.41	103	10	2	1	297	318	420	6e-22	95.5	Gloin1	Rhizophagus	gm1.13648_g				13648																						13760	KOG2992	Nucleolar GTPase/ATPase p130
Adaptor protein Enigma and related PDZ-LIM proteins	Signal transduction mechanisms	Signal transduction mechanisms	N	0	no	6908	TRINITY_DN282507_c0_g1_i1	jgi|Gloin1|333767|fgenesh1_kg.37_#_2_#_ACTTGA_L001_R1_(paired)_contig_550	99.37	159	1	0	477	1	617	775	1e-81	265	Gloin1	Rhizophagus	fgenesh1_kg.37_#_2_#_ACTTGA_L001_R1_(paired)_contig_550				333767	3827	intracellular	cellular_component	GO:0005622	IPR001781	Zinc finger, LIM-type	BlastProDom	PD000094	Q7SH40_NEUCR_Q7SH40;	3	22,84,387,	79,136,440,	2e-16,9e-24,1e-06									333879	KOG1703	Adaptor protein Enigma and related PDZ-LIM proteins
Uncharacterized conserved protein	Function unknown	Function unknown	N	0	no	6909	TRINITY_DN383008_c0_g1_i1	jgi|Gloin1|344385|fgenesh1_kg.14397_#_3_#_ACTTGA_L001_R1_(paired)_contig_2683	96.55	174	6	0	11	532	347	520	3e-106	320	Gloin1	Rhizophagus	fgenesh1_kg.14397_#_3_#_ACTTGA_L001_R1_(paired)_contig_2683				344385																						344497	KOG4365	Uncharacterized conserved protein
Ca2+-binding actin-bundling protein (fimbrin/plastin), EF-Hand protein superfamily	Cytoskeleton	Cytoskeleton	N	0	no	6910	TRINITY_DN184876_c0_g1_i1	jgi|Gloin1|344721|fgenesh1_kg.14966_#_3_#_step3_c2827	99.44	177	1	0	533	3	46	222	3e-120	359	Gloin1	Rhizophagus	fgenesh1_kg.14966_#_3_#_step3_c2827				344721	2246	actin binding	molecular_function	GO:0003779	IPR002048	Calcium-binding EF-hand	BlastProDom	PD000012	Q8RLY3_NOSPU_Q8RLY3;	1	15,	81,	0.0004									344833	KOG0046	Ca2+-binding actin-bundling protein (fimbrin/plastin), EF-Hand protein superfamily
Zuotin and related molecular chaperones (DnaJ superfamily), contains DNA-binding domains	Posttranslational modification, protein turnover, chaperones	Posttranslational modification, protein turnover, chaperones	Y	2	Hel	6911	TRINITY_DN367278_c0_g1_i1	jgi|Gloin1|227971|CE127959_1153	97.35	151	3	1	492	43	148	298	1e-77	240	Gloin1	Rhizophagus	CE127959_1153				227971	13917	heat shock protein binding	molecular_function	GO:0031072	IPR003095	Heat shock protein DnaJ	FPrintScan	PR00625	DNAJPROTEIN	2	62,92,	81,112,	9.1e-07,9.1e-07									228083	KOG0724	Zuotin and related molecular chaperones (DnaJ superfamily), contains DNA-binding domains
Cytochrome P450	Tryptophan metabolism	Secondary metabolites biosynthesis, transport and catabolism	N	1	Hel	6912	TRINITY_DN137607_c0_g1_i1	jgi|Gloin1|141963|CE41951_403	95	160	8	0	1	480	341	500	3e-94	289	Gloin1	Rhizophagus	CE41951_403				141963	2888	monooxygenase activity	molecular_function	GO:0004497	IPR002403	Cytochrome P450, E-class, group IV	FPrintScan	PR00465	EP450IV	8	36,58,290,347,382,399,422,438,	53,81,316,363,396,417,438,456,	2.9e-23,2.9e-23,2.9e-23,2.9e-23,2.9e-23,2.9e-23,2.9e-23,2.9e-23	1.14.14.1	Unspecific monooxygenase.	RH + reduced flavoprotein + O(2) = ROH + oxidized flavoprotein + H(2)O.	Heme-thiolate.	\N	Tryptophan metabolism	Amino Acid Metabolism	METABOLIC	142075	KOG0684	Cytochrome P450
TATA-binding protein-interacting protein	General function prediction only	General function prediction only	N	0	no	6913	TRINITY_DN54203_c0_g1_i1	jgi|Gloin1|326980|MIX8761_1022_25	100	146	0	0	534	97	1143	1288	1e-95	306	Gloin1	Rhizophagus	MIX8761_1022_25				326980	3708	binding	molecular_function	GO:0005488	IPR000357	HEAT	HMMPfam	PF02985	HEAT	1	43,	79,	0.0057									327092	KOG1824	TATA-binding protein-interacting protein
Uncharacterized conserved protein (YdiU family)	Function unknown	Function unknown	N	0	no	6914	TRINITY_DN134375_c0_g1_i1	jgi|Gloin1|342643|fgenesh1_kg.11383_#_3_#_ACTTGA_L001_R1_(paired)_contig_6753	99.36	157	1	0	473	3	175	331	1e-110	333	Gloin1	Rhizophagus	fgenesh1_kg.11383_#_3_#_ACTTGA_L001_R1_(paired)_contig_6753				342643					IPR003846	Protein of unknown function UPF0061	HMMPfam	PF02696	UPF0061	1	34,	545,	8.3e-124									342755	KOG2542	Uncharacterized conserved protein (YdiU family)
			N	0	no	6915	TRINITY_DN196630_c0_g1_i1	jgi|Gloin1|345845|fgenesh1_kg.16791_#_2_#_step3_c808	97.52	121	3	0	108	470	1	121	2e-53	177	Gloin1	Rhizophagus	fgenesh1_kg.16791_#_2_#_step3_c808				345845
Uncharacterized conserved protein	Function unknown	Function unknown	N	0	no	6916	TRINITY_DN336066_c0_g1_i1	jgi|Gloin1|348466|fgenesh1_kg.22448_#_1_#_ACTTGA_L001_R1_(paired)_contig_14935	34.06	138	91	0	532	119	203	340	1e-21	94	Gloin1	Rhizophagus	fgenesh1_kg.22448_#_1_#_ACTTGA_L001_R1_(paired)_contig_14935				348466																						348578	KOG4744	Uncharacterized conserved protein
Inositol-1,4,5-triphosphate 5-phosphatase (synaptojanin), INP51/INP52/INP53 family	Inositol phosphate metabolism	Intracellular trafficking, secretion, and vesicular transport	N	0	no	6917	TRINITY_DN374895_c0_g1_i1	jgi|Gloin1|186076|CE86064_1100	97.75	178	4	0	535	2	760	937	9e-113	352	Gloin1	Rhizophagus	CE86064_1100				186076	2832	inositol or phosphatidylinositol phosphatase activity	molecular_function	GO:0004437	IPR002013	Synaptojanin, N-terminal	HMMPfam	PF02383	Syja_N	1	73,	393,	7e-109	3.1.3.56	Inositol-1,4,5-trisphosphate 5-phosphatase.	D-myo-inositol 1,4,5-trisphosphate + H(2)O = D-myo-inositol 1,4-bisphosphate + phosphate.	\N	\N	Inositol phosphate metabolism	Metabolism of Complex Lipids	METABOLIC	186188	KOG0566	Inositol-1,4,5-triphosphate 5-phosphatase (synaptojanin), INP51/INP52/INP53 family
MEKK and related serine/threonine protein kinases	Sphingoglycolipid metabolism	Signal transduction mechanisms	N	0	no	6918	TRINITY_DN187672_c0_g1_i1	jgi|Gloin1|290502|CE190490_548	97.01	67	2	0	538	338	634	700	1e-40	149	Gloin1	Rhizophagus	CE190490_548				290502	3043	protein kinase activity	molecular_function	GO:0004672	IPR000719	Protein kinase, core	BlastProDom	PD000001	Q9UVC9_EMENI_Q9UVC9;	1	297,	548,	2e-80	2.7.1.-	Phosphotransferases with an alcohol group as acceptor.	\N	\N	\N	Sphingoglycolipid metabolism	Metabolism of Complex Lipids	METABOLIC	290614	KOG0198	MEKK and related serine/threonine protein kinases
Chitin deacetylase.	Aminosugars metabolism	Metabolism of Complex Carbohydrates	Y	0	no	6919	TRINITY_DN207312_c0_g2_i1	jgi|Gloin1|343321|fgenesh1_kg.12468_#_1_#_step3_c3245	97.5	160	4	0	2	481	142	301	4e-111	328	Gloin1	Rhizophagus	fgenesh1_kg.12468_#_1_#_step3_c3245				343321	4143	carbohydrate metabolic process	biological_process	GO:0005975	IPR002509	Polysaccharide deacetylase	HMMPfam	PF01522	Polysacc_deac_1	1	87,	209,	4.8e-48	3.5.1.41	Chitin deacetylase.	Chitin + H(2)O = chitosan + acetate.	\N	\N	Aminosugars metabolism	Metabolism of Complex Carbohydrates	METABOLIC
Uncharacterized conserved protein	Function unknown	Function unknown	N	0	no	6920	TRINITY_DN210580_c0_g1_i1	jgi|Gloin1|17883|gm1.17883_g	94.2	138	8	0	62	475	33	170	7e-65	203	Gloin1	Rhizophagus	gm1.17883_g				17883					IPR013730	rRNA processing	HMMPfam	PF08524	rRNA_processing	2	1,140,	42,170,	2.8e-05,2.2e-05									17995	KOG4851	Uncharacterized conserved protein
			N	0	no	6921	TRINITY_DN56028_c0_g1_i1	jgi|Gloin1|154487|CE54475_147	97.8	91	2	0	1	273	89	179	5e-35	126	Gloin1	Rhizophagus	CE54475_147				154487
Branched chain aminotransferase BCAT1, pyridoxal phosphate enzymes type IV superfamily	Valine, leucine and isoleucine biosynthesis	Amino acid transport and metabolism	N	0	no	6922	TRINITY_DN177452_c0_g2_i1	jgi|Gloin1|336926|fgenesh1_kg.3892_#_3_#_ACTTGA_L001_R1_(paired)_contig_3751	93.02	129	9	0	516	130	286	414	9e-80	249	Gloin1	Rhizophagus	fgenesh1_kg.3892_#_3_#_ACTTGA_L001_R1_(paired)_contig_3751				336926	2290	catalytic activity	molecular_function	GO:0003824	IPR001544	Aminotransferase, class IV	BlastProDom	PD001961	Q6FTS6_EEEEE_Q6FTS6;	1	264,	392,	7e-31	2.6.1.42	Branched-chain amino acid aminotransferase.	L-leucine + 2-oxoglutarate = 4-methyl-2-oxopentanoate + L-glutamate.	Pyridoxal-phosphate.	\N	Valine, leucine and isoleucine biosynthesis	Amino Acid Metabolism	METABOLIC	337038	KOG0975	Branched chain aminotransferase BCAT1, pyridoxal phosphate enzymes type IV superfamily
Hydrolytic enzymes of the alpha/beta hydrolase fold	Biotin metabolism	Posttranslational modification, protein turnover, chaperones	Y	1	Hel	6923	TRINITY_DN45155_c0_g2_i1	jgi|Gloin1|316563|CE216551_3568	92.82	181	11	1	1	543	284	462	9e-99	300	Gloin1	Rhizophagus	CE216551_3568				316563	4639	proteolysis	biological_process	GO:0006508	IPR008758	Peptidase S28	HMMPfam	PF05577	Peptidase_S28	1	68,	487,	1.4e-80	3.4.-.-	Acting on peptide bonds (peptide hydrolases).	\N	\N	\N	Biotin metabolism	Metabolism of Cofactors and Vitamins	METABOLIC	316675	KOG2182	Hydrolytic enzymes of the alpha/beta hydrolase fold
Uncharacterized conserved protein	General function prediction only	General function prediction only	N	8	Hel	6924	TRINITY_DN319240_c0_g1_i1	jgi|Gloin1|347760|fgenesh1_kg.20888_#_1_#_ACTTGA_L001_R1_(paired)_contig_9120	98.39	62	1	0	459	274	889	950	7e-19	88.6	Gloin1	Rhizophagus	fgenesh1_kg.20888_#_1_#_ACTTGA_L001_R1_(paired)_contig_9120				347760	9320	membrane	cellular_component	GO:0016020	IPR003864	Protein of unknown function DUF221	HMMPfam	PF02714	DUF221	1	303,	747,	8.2e-68									347872	KOG1134	Uncharacterized conserved protein
MAPK related serine/threonine protein kinase	Signal transduction mechanisms	Signal transduction mechanisms	N	0	no	6925	TRINITY_DN286653_c0_g1_i1	jgi|Gloin1|184770|CE84758_746	98.44	128	2	0	3	386	738	865	7e-54	187	Gloin1	Rhizophagus	CE84758_746				184770	3043	protein kinase activity	molecular_function	GO:0004672	IPR000719	Protein kinase, core	BlastProDom	PD000001	Q7ZTX0_BRARE_Q7ZTX0;	1	7,	321,	4e-72									184882	KOG0661	MAPK related serine/threonine protein kinase
Protein involved in inorganic phosphate transport	Inorganic ion transport and metabolism	Inorganic ion transport and metabolism	N	2	Hel	6926	TRINITY_DN247660_c0_g1_i1	jgi|Gloin1|317029|CE217017_1797	95.52	67	3	0	3	203	123	189	1e-26	105	Gloin1	Rhizophagus	CE217017_1797				317029					IPR012098	Inorganic phosphate transport PHO88	HMMPIR	PIRSF008756	Inorganic phosphate transporter PHO88	1	1,	189,	6.5e-63									317141	KOG4554	Protein involved in inorganic phosphate transport
Uncharacterized conserved protein, contains BTB/POZ domain	General function prediction only	General function prediction only	N	0	no	6927	TRINITY_DN376397_c0_g1_i1	jgi|Gloin1|294829|CE194817_189	60.1	193	63	4	8	547	247	438	4e-69	223	Gloin1	Rhizophagus	CE194817_189				294829	3727	protein binding	molecular_function	GO:0005515	IPR013069	BTB/POZ	HMMPfam	PF00651	BTB	1	13,	123,	6.8e-14									294941	KOG4350	Uncharacterized conserved protein, contains BTB/POZ domain
Microtubule-associated serine/threonine kinase and related proteins	Signal transduction mechanisms	Signal transduction mechanisms	N	0	no	6928	TRINITY_DN385428_c0_g1_i1	jgi|Gloin1|180315|CE80303_1386	95.97	149	5	1	8	451	627	775	9e-55	189	Gloin1	Rhizophagus	CE80303_1386				180315	3043	protein kinase activity	molecular_function	GO:0004672	IPR000719	Protein kinase, core	BlastProDom	PD000001	Q75JH3_DICDI_Q75JH3;	2	125,372,	271,466,	3e-55,6e-24									180427	KOG0606	Microtubule-associated serine/threonine kinase and related proteins
TATA box binding protein (TBP)-associated factor, RNA polymerase II	Transcription	Transcription	N	0	no	6929	TRINITY_DN89335_c0_g2_i1	jgi|Gloin1|23030|gm1.23030_g	91.57	166	12	1	508	17	118	283	9e-104	311	Gloin1	Rhizophagus	gm1.23030_g				23030	3868	transcription factor TFIID complex	cellular_component	GO:0005669	IPR007900	Transcription initiation factor TFIID component TAF4	HMMPfam	PF05236	TAF4	1	119,	441,	1.4e-07									23142	KOG2341	TATA box binding protein (TBP)-associated factor, RNA polymerase II
			N	0	no	6930	TRINITY_DN150366_c0_g1_i1	jgi|Gloin1|350215|fgenesh1_kg.27864_#_1_#_step3_c1603	95.45	88	3	1	195	458	1	87	4e-54	173	Gloin1	Rhizophagus	fgenesh1_kg.27864_#_1_#_step3_c1603				350215
ARP2/3 complex 16 kDa subunit (p16-Arc)	nucleic acid binding	molecular_function	N	0	no	6931	TRINITY_DN5685_c0_g1_i1	jgi|Gloin1|347030|fgenesh1_kg.19164_#_4_#_remain_c11731	96.15	104	4	0	12	323	5	108	3e-64	199	Gloin1	Rhizophagus	fgenesh1_kg.19164_#_4_#_remain_c11731				347030	2175	nucleic acid binding	molecular_function	GO:0003676	IPR006789	ARP2/3 complex 16 kDa subunit (p16-Arc)	HMMPfam	PF04699	P16-Arc	1	1,	108,	2.6e-09
Leucine-rich repeat protein	Purine metabolism	Function unknown	N	0	no	6932	TRINITY_DN189247_c0_g1_i1	jgi|Gloin1|335388|fgenesh1_kg.1977_#_5_#_ACTTGA_L001_R1_(paired)_contig_7049	91.05	190	10	1	551	3	324	513	3e-84	268	Gloin1	Rhizophagus	fgenesh1_kg.1977_#_5_#_ACTTGA_L001_R1_(paired)_contig_7049				335388	3727	protein binding	molecular_function	GO:0005515	IPR001611	Leucine-rich repeat	FPrintScan	PR00019	LEURICHRPT	2	244,264,	257,277,	4.8e-05,4.8e-05	4.6.1.1	Adenylate cyclase.	ATP = 3',5'-cyclic AMP + diphosphate.	\N	\N	Purine metabolism	Nucleotide Metabolism	METABOLIC	335500	KOG0472	Leucine-rich repeat protein
			N	0	no	6933	TRINITY_DN287668_c0_g1_i1	jgi|Gloin1|195608|CE95596_137	64.58	144	51	0	434	3	1	144	3e-61	200	Gloin1	Rhizophagus	CE95596_137				195608
Predicted member of the intramitochondrial sorting protein family	Intracellular trafficking, secretion, and vesicular transport	Intracellular trafficking, secretion, and vesicular transport	N	0	no	6934	TRINITY_DN5399_c0_g1_i1	jgi|Gloin1|32453|gm1.32453_g	97.42	155	4	0	1	465	19	173	5e-111	320	Gloin1	Rhizophagus	gm1.32453_g				32453					IPR006797	MSF1	HMMPfam	PF04707	MSF1	1	15,	172,	7.5e-56									32565	KOG3336	Predicted member of the intramitochondrial sorting protein family
			N	0	no	6935	TRINITY_DN63730_c0_g1_i1	jgi|Gloin1|334219|fgenesh1_kg.523_#_4_#_step3_rep_c2813	89.63	135	8	2	537	151	2	136	8e-66	204	Gloin1	Rhizophagus	fgenesh1_kg.523_#_4_#_step3_rep_c2813				334219
P-type ATPase	\N	Inorganic ion transport and metabolism	N	10	Hel	6936	TRINITY_DN209436_c0_g1_i1	jgi|Gloin1|40401|fgenesh1_pm.19164_#_1	95.68	185	7	1	2	553	397	581	3e-117	363	Gloin1	Rhizophagus	fgenesh1_pm.19164_#_1				40401	3736	ATP binding	molecular_function	GO:0005524	IPR001757	ATPase, P-type, K/Mg/Cd/Cu/Zn/Na/Ca/Na/H-transporter	FPrintScan	PR00119	CATATPASE	3	418,692,806,	432,702,825,	1.1e-11,1.1e-11,1.1e-11	3.6.3.1	Magnesium-ATPase.	ATP + H(2)O = ADP + phosphate.	Magnesium.	Progressive familial intrahepatic cholestasis; MIM:211600. Benign recurrent intrahepatic cholestasis; MIM:243300.	\N	\N	\N	40513	KOG0210	P-type ATPase
FYVE finger containing protein	General function prediction only	General function prediction only	N	0	no	6937	TRINITY_DN104975_c1_g1_i1	jgi|Gloin1|80150|e_gw1.21285.3.1	85.21	142	18	2	556	134	8	147	3e-67	210	Gloin1	Rhizophagus	e_gw1.21285.3.1				80150	3727	protein binding	molecular_function	GO:0005515	IPR001841	Zinc finger, RING-type	HMMPfam	PF00097	zf-C3HC4	1	162,	204,	0.0017									80262	KOG1729	FYVE finger containing protein
Mitochondrial import protein Pam17			N	2	Hel	6938	TRINITY_DN248664_c0_g1_i1	jgi|Gloin1|350136|fgenesh1_kg.27509_#_4_#_remain_c6773	98.28	174	3	0	1	522	23	196	9e-126	359	Gloin1	Rhizophagus	fgenesh1_kg.27509_#_4_#_remain_c6773				350136					IPR013875	Mitochondrial import protein Pam17	HMMPfam	PF08566	Pam17	1	21,	197,	1.5e-59
Splicing coactivator SRm160/300, subunit SRm300	Glutamate metabolism	RNA processing and modification	N	0	no	6939	TRINITY_DN139822_c0_g1_i1	jgi|Gloin1|36194|gm1.36194_g	94.55	165	9	0	8	502	244	408	3e-61	204	Gloin1	Rhizophagus	gm1.36194_g				36194	2761	glutamate synthase (NADPH) activity	molecular_function	GO:0004355										1.4.1.13	Glutamate synthase (NADPH).	2 L-glutamate + NADP(+) = L-glutamine + 2-oxoglutarate + NADPH.	Iron-sulfur; FAD; FMN.	\N	Glutamate metabolism	Amino Acid Metabolism	METABOLIC	36306	KOG1869	Splicing coactivator SRm160/300, subunit SRm300
			N	0	no	6940	TRINITY_DN187869_c0_g1_i1	jgi|Gloin1|348736|fgenesh1_kg.23005_#_2_#_ACTTGA_L001_R1_(paired)_contig_10138	86.84	76	10	0	94	321	1	76	3e-41	141	Gloin1	Rhizophagus	fgenesh1_kg.23005_#_2_#_ACTTGA_L001_R1_(paired)_contig_10138				348736
			N	0	no	6941	TRINITY_DN267943_c0_g1_i1	jgi|Gloin1|339077|fgenesh1_kg.6395_#_3_#_ACTTGA_L001_R1_(paired)_contig_4267	96.24	186	7	0	558	1	30	215	2e-122	365	Gloin1	Rhizophagus	fgenesh1_kg.6395_#_3_#_ACTTGA_L001_R1_(paired)_contig_4267				339077
Nuclear receptor coregulator SMRT/SMRTER, contains Myb-like domains	Transcription	Transcription	N	0	no	6942	TRINITY_DN57252_c0_g1_i1	jgi|Gloin1|335970|fgenesh1_kg.2753_#_1_#_remain_c459	94.29	140	6	2	70	486	307	445	9e-71	227	Gloin1	Rhizophagus	fgenesh1_kg.2753_#_1_#_remain_c459				335970					IPR013922	Cyclin-related 2	HMMPfam	PF08613	Cyclin	1	101,	229,	4.8e-07									336082	KOG1878	Nuclear receptor coregulator SMRT/SMRTER, contains Myb-like domains
DNA excision repair protein XPA/XPAC/RAD14	Replication, recombination and repair	Replication, recombination and repair	N	0	no	6943	TRINITY_DN160303_c0_g1_i1	jgi|Gloin1|339883|fgenesh1_kg.7454_#_5_#_remain_c4948	97.53	81	2	0	78	320	96	176	1e-39	139	Gloin1	Rhizophagus	fgenesh1_kg.7454_#_5_#_remain_c4948				339883	2182	damaged DNA binding	molecular_function	GO:0003684	IPR000465	XPA	HMMPfam	PF05181	XPA_C	1	76,	127,	1.3e-22									339995	KOG4017	DNA excision repair protein XPA/XPAC/RAD14
Putative RNA polymerase II regulator	Transcription	Transcription	N	0	no	6944	TRINITY_DN254698_c0_g1_i1	jgi|Gloin1|340389|fgenesh1_kg.8172_#_14_#_ACTTGA_L001_R1_(paired)_contig_1422	98.83	171	2	0	47	559	6	176	5e-120	353	Gloin1	Rhizophagus	fgenesh1_kg.8172_#_14_#_ACTTGA_L001_R1_(paired)_contig_1422				340389																						340501	KOG2478	Putative RNA polymerase II regulator
3-phosphoinositide-dependent protein kinase (PDK1)	Signal transduction mechanisms	Signal transduction mechanisms	N	0	no	6945	TRINITY_DN3852_c0_g2_i1	jgi|Gloin1|310468|CE210456_1550	96.77	186	6	0	559	2	116	301	2e-130	383	Gloin1	Rhizophagus	CE210456_1550				310468	3043	protein kinase activity	molecular_function	GO:0004672	IPR000719	Protein kinase, core	BlastProDom	PD000001	PDPK_RAT_O55173;	1	65,	328,	2e-88									310580	KOG0592	3-phosphoinositide-dependent protein kinase (PDK1)
Putative Zn2+ transporter MSC2 (cation diffusion facilitator superfamily)	Inorganic ion transport and metabolism	Inorganic ion transport and metabolism	N	4	Hel	6946	TRINITY_DN777_c0_g2_i1	jgi|Gloin1|340453|fgenesh1_kg.8270_#_1_#_remain_c4797	96.88	160	5	0	542	63	117	276	7e-107	314	Gloin1	Rhizophagus	fgenesh1_kg.8270_#_1_#_remain_c4797				340453	4929	cation transport	biological_process	GO:0006812	IPR002524	Cation efflux protein	HMMPfam	PF01545	Cation_efflux	1	1,	269,	1.7e-47									340565	KOG1484	Putative Zn2+ transporter MSC2 (cation diffusion facilitator superfamily)
			N	0	no	6947	TRINITY_DN204954_c0_g1_i1	jgi|Gloin1|349255|fgenesh1_kg.24259_#_1_#_step3_c1175	93.81	113	7	0	524	186	1	113	3e-44	149	Gloin1	Rhizophagus	fgenesh1_kg.24259_#_1_#_step3_c1175				349255
MFS general substrate transporter			N	11	Hel	6948	TRINITY_DN38725_c0_g2_i1	jgi|Gloin1|113079|CE13067_540	89.82	167	17	0	564	64	322	488	9e-89	275	Gloin1	Rhizophagus	CE13067_540				113079					IPR016196	MFS general substrate transporter	superfamily	SSF103473	MFS general substrate transporter	1	1,	488,	4.9e-19
			N	2	Hel	6949	TRINITY_DN210668_c0_g1_i1	jgi|Gloin1|343405|fgenesh1_kg.12638_#_3_#_remain_c3696	96.47	170	6	0	564	55	311	480	7e-113	337	Gloin1	Rhizophagus	fgenesh1_kg.12638_#_3_#_remain_c3696				343405
5'-AMP-activated protein kinase, gamma subunit	Energy production and conversion	Energy production and conversion	N	0	no	6950	TRINITY_DN377252_c0_g1_i1	jgi|Gloin1|337031|fgenesh1_kg.3959_#_4_#_ACTTGA_L001_R1_(paired)_contig_5633	93.12	160	11	0	567	88	147	306	6e-92	277	Gloin1	Rhizophagus	fgenesh1_kg.3959_#_4_#_ACTTGA_L001_R1_(paired)_contig_5633				337031					IPR000644	Cystathionine beta-synthase, core	HMMPfam	PF00571	CBS	2	22,176,	157,304,	9.9e-12,3.5e-18									337143	KOG1764	5'-AMP-activated protein kinase, gamma subunit
Histone acetyltransferase (MYST family)	Chromatin structure and dynamics	Chromatin structure and dynamics	N	0	no	6951	TRINITY_DN56170_c0_g2_i1	jgi|Gloin1|26251|gm1.26251_g	98.44	64	0	1	82	270	21	84	4e-31	114	Gloin1	Rhizophagus	gm1.26251_g				26251																						26363	KOG2747	Histone acetyltransferase (MYST family)
			N	0	no	6952	TRINITY_DN63730_c0_g1_i2	jgi|Gloin1|334219|fgenesh1_kg.523_#_4_#_step3_rep_c2813	93.33	135	8	1	552	151	2	136	2e-72	221	Gloin1	Rhizophagus	fgenesh1_kg.523_#_4_#_step3_rep_c2813				334219
Uncharacterized conserved protein	Function unknown	Function unknown	N	0	no	6953	TRINITY_DN132053_c0_g1_i1	jgi|Gloin1|22515|gm1.22515_g	98.36	183	3	0	13	561	181	363	5e-113	345	Gloin1	Rhizophagus	gm1.22515_g				22515	3708	binding	molecular_function	GO:0005488	IPR016024	Armadillo-type fold	superfamily	SSF48371	ARM repeat	1	470,	523,	0.015									22627	KOG4592	Uncharacterized conserved protein
Predicted E3 ubiquitin ligase	Tryptophan metabolism	Posttranslational modification, protein turnover, chaperones	N	0	no	6954	TRINITY_DN240718_c0_g1_i1	jgi|Gloin1|344725|fgenesh1_kg.14966_#_7_#_ACTTGA_L001_R1_(paired)_contig_6033	97.74	133	3	0	548	150	228	360	5e-92	279	Gloin1	Rhizophagus	fgenesh1_kg.14966_#_7_#_ACTTGA_L001_R1_(paired)_contig_6033				344725	3727	protein binding	molecular_function	GO:0005515	IPR002867	Zinc finger, C6HC-type	HMMPfam	PF01485	IBR	2	171,272,	234,339,	1.2e-13,0.014	6.3.2.-	Acid--D-amino-acid ligases (peptide synthases).	\N	\N	\N	Tryptophan metabolism	Amino Acid Metabolism	METABOLIC	344837	KOG1814	Predicted E3 ubiquitin ligase
NDT80/PhoG like DNA-binding	transcription factor activity	molecular_function	N	0	no	6955	TRINITY_DN267773_c0_g1_i1	jgi|Gloin1|132660|CE32648_1848	100	101	0	0	253	555	1	101	1e-61	201	Gloin1	Rhizophagus	CE32648_1848				132660	2196	transcription factor activity	molecular_function	GO:0003700	IPR007888	NDT80/PhoG like DNA-binding	HMMPfam	PF05224	NDT80_PhoG	1	132,	295,	2.3e-49
			N	3	Hel	6956	TRINITY_DN392199_c0_g1_i1	jgi|Gloin1|307617|CE207605_327	96.34	82	3	0	568	323	209	290	9e-47	160	Gloin1	Rhizophagus	CE207605_327				307617
Glyoxalase/bleomycin resistance protein/dioxygenase			N	0	no	6957	TRINITY_DN12009_c0_g2_i1	jgi|Gloin1|338761|fgenesh1_kg.5970_#_1_#_step3_c2965	92.93	184	12	1	12	563	1	183	1e-95	282	Gloin1	Rhizophagus	fgenesh1_kg.5970_#_1_#_step3_c2965				338761					IPR004360	Glyoxalase/bleomycin resistance protein/dioxygenase	HMMPfam	PF00903	Glyoxalase	1	10,	134,	4.8e-12
			N	0	no	6958	TRINITY_DN147447_c0_g1_i1	jgi|Gloin1|5335|gm1.5335_g	97.78	135	3	0	1	405	217	351	6e-89	271	Gloin1	Rhizophagus	gm1.5335_g				5335
AAA+-type ATPase	Posttranslational modification, protein turnover, chaperones	Posttranslational modification, protein turnover, chaperones	N	0	no	6959	TRINITY_DN200606_c0_g1_i1	jgi|Gloin1|339359|fgenesh1_kg.6750_#_1_#_ACTTGA_L001_R1_(paired)_contig_1767	98.95	190	2	0	1	570	326	515	3e-118	363	Gloin1	Rhizophagus	fgenesh1_kg.6750_#_1_#_ACTTGA_L001_R1_(paired)_contig_1767				339359	162	nucleotide binding	molecular_function	GO:0000166	IPR003959	AAA ATPase, core	HMMPfam	PF00004	AAA	1	666,	850,	1.8e-82									339471	KOG0737	AAA+-type ATPase
Serine/threonine protein kinase	Signal transduction mechanisms	Signal transduction mechanisms	N	0	no	6960	TRINITY_DN45331_c0_g1_i1	jgi|Gloin1|347283|fgenesh1_kg.19784_#_4_#_ACTTGA_L001_R1_(paired)_contig_4259	92.04	113	9	0	79	417	1	113	4e-63	201	Gloin1	Rhizophagus	fgenesh1_kg.19784_#_4_#_ACTTGA_L001_R1_(paired)_contig_4259				347283	3727	protein binding	molecular_function	GO:0005515	IPR001202	WW/Rsp5/WWP	HMMSmart	SM00456	no description	1	5,	40,	5.6e-06									347395	KOG1187	Serine/threonine protein kinase
Golgi transport complex subunit	Intracellular trafficking, secretion, and vesicular transport	Intracellular trafficking, secretion, and vesicular transport	N	0	no	6961	TRINITY_DN191636_c0_g1_i1	jgi|Gloin1|42321|gw1.7596.3.1	98.18	110	2	0	142	471	257	366	2e-69	224	Gloin1	Rhizophagus	gw1.7596.3.1				42321					IPR007255	Dor1-like protein	HMMPfam	PF04124	Dor1	1	1,	335,	1.3e-74									42433	KOG2069	Golgi transport complex subunit
Diadenosine and diphosphoinositol polyphosphate phosphohydrolase	Starch and sucrose metabolism	Signal transduction mechanisms	N	0	no	6962	TRINITY_DN77891_c0_g1_i2	jgi|Gloin1|335102|fgenesh1_kg.1640_#_24_#_step3_rep_c1960	92.31	78	6	0	292	525	73	150	4e-64	155	Gloin1	Rhizophagus	fgenesh1_kg.1640_#_24_#_step3_rep_c1960				335102	9985	hydrolase activity	molecular_function	GO:0016787	IPR000086	NUDIX hydrolase, core	FPrintScan	PR00502	NUDIXFAMILY	2	48,62,	62,77,	0.0072,0.0072	3.6.1.-	In phosphorous-containing anhydrides.	\N	\N	\N	Starch and sucrose metabolism	Metabolism of Complex Carbohydrates	METABOLIC	335214	KOG2839	Diadenosine and diphosphoinositol polyphosphate phosphohydrolase
Nucleolar GTPase/ATPase p130	\N	Nuclear structure	N	0	no	6963	TRINITY_DN79081_c1_g2_i1	jgi|Gloin1|216993|CE116981_3520	92.81	167	7	2	2	487	519	685	3e-81	260	Gloin1	Rhizophagus	CE116981_3520				216993	3421	guanyl-nucleotide exchange factor activity	molecular_function	GO:0005085	IPR009818	Ataxin-2, C-terminal	HMMPfam	PF07145	PAM2	1	518,	535,	5e-05	2.7.1.37	Protein kinase.	ATP + a protein = ADP + a phosphoprotein.	\N	\N	\N	\N	\N	217105	KOG2992	Nucleolar GTPase/ATPase p130
RNA polymerase II, large subunit	RNA polymerase	Transcription	N	0	no	6964	TRINITY_DN361829_c0_g1_i1	jgi|Gloin1|334283|fgenesh1_kg.596_#_1_#_ACTTGA_L001_R1_(paired)_contig_3024	96.86	191	5	1	3	572	1462	1652	6e-106	339	Gloin1	Rhizophagus	fgenesh1_kg.596_#_1_#_ACTTGA_L001_R1_(paired)_contig_3024				334283	2176	DNA binding	molecular_function	GO:0003677	IPR000722	RNA polymerase, alpha subunit	HMMPfam	PF00623	RNA_pol_Rpb1_2	1	378,	543,	1.8e-106	2.7.7.6	DNA-directed RNA polymerase.	N nucleoside triphosphate = N diphosphate + {RNA}(N).	\N	\N	RNA polymerase	TRANSCRIPTION	REGULATORY	334395	KOG0260	RNA polymerase II, large subunit
			N	0	no	6965	TRINITY_DN49233_c0_g1_i1	jgi|Gloin1|14386|gm1.14386_g	94.76	191	2	1	574	2	58	240	6e-97	288	Gloin1	Rhizophagus	gm1.14386_g				14386
Uncharacterized conserved protein	Function unknown	Function unknown	N	0	no	6966	TRINITY_DN17539_c0_g1_i1	jgi|Gloin1|343923|fgenesh1_kg.13572_#_5_#_ACTTGA_L001_R1_(paired)_contig_2550	88.98	127	14	0	456	76	753	879	2e-71	237	Gloin1	Rhizophagus	fgenesh1_kg.13572_#_5_#_ACTTGA_L001_R1_(paired)_contig_2550				343923																						344035	KOG2300	Uncharacterized conserved protein
Members of tubulin/FtsZ family	Cytoskeleton	Cytoskeleton	N	0	no	6967	TRINITY_DN324084_c0_g1_i1	jgi|Gloin1|88712|fgenesh1_pg.7436_#_7	96.41	167	6	0	574	74	386	552	5e-85	267	Gloin1	Rhizophagus	fgenesh1_pg.7436_#_7				88712	18722	protein complex	cellular_component	GO:0043234	IPR003008	Tubulin/FtsZ, GTPase	superfamily	SSF52490	Tubulin nucleotide-binding domain-like	1	1,	329,	1.6e-43									88824	KOG2530	Members of tubulin/FtsZ family
RNA-binding proteins	General function prediction only	General function prediction only	N	0	no	6968	TRINITY_DN54911_c0_g1_i1	jgi|Gloin1|64976|e_gw1.1577.5.1	100	33	0	0	99	1	16	48	1e-17	79.7	Gloin1	Rhizophagus	e_gw1.1577.5.1				64976	2175	nucleic acid binding	molecular_function	GO:0003676	IPR000504	RNA recognition motif, RNP-1	HMMPfam	PF00076	RRM_1	1	41,	112,	2e-23									65088	KOG0226	RNA-binding proteins
Blue (type 1) copper subtype	copper ion binding	molecular_function	Y	1	Hel	6969	TRINITY_DN48214_c0_g1_i2	jgi|Gloin1|348497|fgenesh1_kg.22485_#_2_#_ACTTGA_L001_R1_(paired)_contig_3525	43.24	111	60	2	121	453	17	124	2e-22	93.2	Gloin1	Rhizophagus	fgenesh1_kg.22485_#_2_#_ACTTGA_L001_R1_(paired)_contig_3525				348497	3722	copper ion binding	molecular_function	GO:0005507	IPR011572	Blue (type 1) copper subtype	BlastProDom	PD001235	PLAS_PHYPA_Q9SXW9;	2	36,121,	46,121,	0.0002,0.0002
Methyltransferase type 11	metabolic process	biological_process	N	0	no	6970	TRINITY_DN287933_c0_g1_i1	jgi|Gloin1|343491|fgenesh1_kg.12764_#_1_#_step3_c1807	96.97	165	5	0	1	495	112	276	4e-116	338	Gloin1	Rhizophagus	fgenesh1_kg.12764_#_1_#_step3_c1807				343491	5830	metabolic process	biological_process	GO:0008152	IPR013216	Methyltransferase type 11	HMMPfam	PF08241	Methyltransf_11	1	52,	149,	8.5e-13
Hydrolytic enzymes of the alpha/beta hydrolase fold	Biotin metabolism	Posttranslational modification, protein turnover, chaperones	Y	1	Hel	6971	TRINITY_DN316306_c0_g1_i1	jgi|Gloin1|316563|CE216551_3568	96.89	193	6	0	1	579	97	289	7e-133	388	Gloin1	Rhizophagus	CE216551_3568				316563	4639	proteolysis	biological_process	GO:0006508	IPR008758	Peptidase S28	HMMPfam	PF05577	Peptidase_S28	1	68,	487,	1.4e-80	3.4.-.-	Acting on peptide bonds (peptide hydrolases).	\N	\N	\N	Biotin metabolism	Metabolism of Cofactors and Vitamins	METABOLIC	316675	KOG2182	Hydrolytic enzymes of the alpha/beta hydrolase fold
Uncharacterized conserved protein	Function unknown	Function unknown	N	0	no	6972	TRINITY_DN376666_c0_g1_i1	jgi|Gloin1|20980|gm1.20980_g	97.01	167	5	0	571	71	1	167	4e-98	288	Gloin1	Rhizophagus	gm1.20980_g				20980																						21092	KOG4829	Uncharacterized conserved protein
			N	0	no	6973	TRINITY_DN381259_c0_g1_i1	jgi|Gloin1|338813|fgenesh1_kg.6012_#_13_#_step3_c1983	100	105	0	0	428	114	1	105	2e-46	154	Gloin1	Rhizophagus	fgenesh1_kg.6012_#_13_#_step3_c1983				338813
GTP-binding protein SEC4, small G protein superfamily, and related Ras family GTP-binding proteins	Intracellular trafficking, secretion, and vesicular transport	Intracellular trafficking, secretion, and vesicular transport	N	0	no	6974	TRINITY_DN384593_c0_g1_i1	jgi|Gloin1|339095|fgenesh1_kg.6410_#_5_#_ACTTGA_L001_R1_(paired)_contig_4500	96.89	193	6	0	2	580	152	344	1e-92	283	Gloin1	Rhizophagus	fgenesh1_kg.6410_#_5_#_ACTTGA_L001_R1_(paired)_contig_4500				339095	3737	GTP binding	molecular_function	GO:0005525	IPR001806	Ras GTPase	FPrintScan	PR00449	RASTRNSFRMNG	2	7,193,	28,206,	1.8e-07,1.8e-07									339207	KOG0078	GTP-binding protein SEC4, small G protein superfamily, and related Ras family GTP-binding proteins
Proteins containing regions of low-complexity	N-Glycan degradation	General function prediction only	N	0	no	6975	TRINITY_DN121429_c0_g1_i1	jgi|Gloin1|345357|fgenesh1_kg.16027_#_1_#_step3_c3190	97.79	181	4	0	1	543	745	925	6e-105	329	Gloin1	Rhizophagus	fgenesh1_kg.16027_#_1_#_step3_c3190				345357	2715	exo-alpha-sialidase activity	molecular_function	GO:0004308										3.2.1.18	Exo-alpha-sialidase.	Hydrolysis of alpha-(2->3)-, alpha-(2->6)-, alpha-(2->8)-glycosidic linkages of terminal sialic residues in oligosaccharides, glycoproteins, glycolipids, colominic acid and synthetic substrates.	\N	Sialidosis; MIM:256550.	N-Glycan degradation	Metabolism of Complex Carbohydrates	METABOLIC	345469	KOG2226	Proteins containing regions of low-complexity
tRNA-dihydrouridine synthase	\N	Translation, ribosomal structure and biogenesis	N	0	no	6976	TRINITY_DN248346_c0_g1_i1	jgi|Gloin1|75059|e_gw1.13047.1.1	97.39	115	3	0	79	423	201	315	2e-76	238	Gloin1	Rhizophagus	e_gw1.13047.1.1				75059	5721	tRNA processing	biological_process	GO:0008033	IPR001269	Dihydrouridine synthase, DuS	HMMPfam	PF01207	Dus	1	23,	320,	4.6e-88	1.-.-.-	Oxidoreductases.	\N	\N	\N	\N	\N	\N	75171	KOG2335	tRNA-dihydrouridine synthase
Molecular chaperones HSP70/HSC70, HSP70 superfamily	Posttranslational modification, protein turnover, chaperones	Posttranslational modification, protein turnover, chaperones	N	0	no	6977	TRINITY_DN59082_c0_g2_i1	jgi|Gloin1|12777|gm1.12777_g	98.72	78	1	0	586	353	541	618	4e-42	153	Gloin1	Rhizophagus	gm1.12777_g				12777	3736	ATP binding	molecular_function	GO:0005524	IPR013126	Heat shock protein 70	BlastProDom	PD000089	Q961X6_TRISP_Q961X6;	1	77,	169,	2e-26									12889	KOG0101	Molecular chaperones HSP70/HSC70, HSP70 superfamily
Ubiquitin-specific protease	\N	Posttranslational modification, protein turnover, chaperones	N	0	no	6978	TRINITY_DN141167_c0_g1_i1	jgi|Gloin1|193326|CE93314_920	89.66	58	5	1	3	176	443	499	1e-25	69.3	Gloin1	Rhizophagus	CE93314_920				193326	2657	ubiquitin thiolesterase activity	molecular_function	GO:0004221	IPR001394	Peptidase C19, ubiquitin carboxyl-terminal hydrolase 2	HMMPfam	PF00443	UCH	1	26,	407,	1e-83	3.1.2.15	Ubiquitin thiolesterase.	Ubiquitin C-terminal thiolester + H(2)O = ubiquitin + a thiol.	\N	\N	\N	\N	\N	193438	KOG1864	Ubiquitin-specific protease
			N	0	no	6979	TRINITY_DN14429_c0_g1_i1	jgi|Gloin1|14175|gm1.14175_g	97.41	116	3	0	576	229	1	116	4e-79	238	Gloin1	Rhizophagus	gm1.14175_g				14175
von Willebrand factor and related coagulation proteins	Extracellular structures	Extracellular structures	N	0	no	6980	TRINITY_DN18901_c0_g1_i1	jgi|Gloin1|16532|gm1.16532_g	83.1	213	7	1	585	34	666	878	9e-62	210	Gloin1	Rhizophagus	gm1.16532_g				16532					IPR001452	Src homology-3	BlastProDom	PD000066	POB1_SCHPO_O74653;	1	8,	62,	8e-07									16644	KOG1216	von Willebrand factor and related coagulation proteins
Ca2+-modulated nonselective cation channel polycystin	Inorganic ion transport and metabolism	Inorganic ion transport and metabolism	N	0	no	6981	TRINITY_DN205472_c0_g1_i1	jgi|Gloin1|94458|fgenesh1_pg.16457_#_2	96.41	167	6	0	587	87	291	457	1e-113	338	Gloin1	Rhizophagus	fgenesh1_pg.16457_#_2				94458																						94570	KOG3599	Ca2+-modulated nonselective cation channel polycystin
			N	1	Hel	6982	TRINITY_DN357247_c0_g1_i1	jgi|Gloin1|219610|CE119598_492	73.55	121	23	1	567	232	3	123	1e-48	161	Gloin1	Rhizophagus	CE119598_492				219610
Profilin	Cytoskeleton	Cytoskeleton	N	0	no	6983	TRINITY_DN69328_c0_g1_i1	jgi|Gloin1|196636|CE96624_2192	95.24	126	6	0	521	144	1	126	1e-81	245	Gloin1	Rhizophagus	CE96624_2192				196636	2246	actin binding	molecular_function	GO:0003779	IPR002097	Profilin/allergen	FPrintScan	PR00392	PROFILIN	6	3,18,36,60,95,108,	12,27,56,74,108,125,	7.2e-22,7.2e-22,7.2e-22,7.2e-22,7.2e-22,7.2e-22									196748	KOG1755	Profilin
			N	0	no	6984	TRINITY_DN17689_c0_g2_i1	jgi|Gloin1|25087|gm1.25087_g	43.75	144	74	3	51	461	202	345	6e-28	112	Gloin1	Rhizophagus	gm1.25087_g				25087
			Y	2	Hel	6985	TRINITY_DN152943_c0_g1_i1	jgi|Gloin1|341298|fgenesh1_kg.9464_#_1_#_step3_rep_c332	43.8	137	63	5	13	408	168	295	2e-25	104	Gloin1	Rhizophagus	fgenesh1_kg.9464_#_1_#_step3_rep_c332				341298
Lanthionine synthetase C-like protein 1	Defense mechanisms	Defense mechanisms	N	0	no	6986	TRINITY_DN263767_c0_g1_i1	jgi|Gloin1|91720|fgenesh1_pg.11955_#_5	97.45	196	5	0	3	590	2	197	1e-136	395	Gloin1	Rhizophagus	fgenesh1_pg.11955_#_5				91720	2290	catalytic activity	molecular_function	GO:0003824	IPR007822	Lanthionine synthetase C-like	HMMPfam	PF05147	LANC_like	1	43,	410,	3.5e-30									91832	KOG2787	Lanthionine synthetase C-like protein 1
OTU-like cysteine protease	Signal transduction mechanisms	Signal transduction mechanisms	N	0	no	6987	TRINITY_DN196168_c0_g1_i1	jgi|Gloin1|328158|MIX9939_900_94	99.12	114	1	0	100	441	82	195	5e-76	233	Gloin1	Rhizophagus	MIX9939_900_94				328158	2175	nucleic acid binding	molecular_function	GO:0003676	IPR003323	Ovarian tumour, otubain	HMMPfam	PF02338	OTU	1	2,	112,	1.4e-27									328270	KOG3288	OTU-like cysteine protease
NmrA-like	regulation of nitrogen utilization	biological_process	N	0	no	6988	TRINITY_DN77070_c0_g3_i1	jgi|Gloin1|342809|fgenesh1_kg.11603_#_6_#_step3_c2415	93.85	179	10	1	597	64	94	272	3e-118	345	Gloin1	Rhizophagus	fgenesh1_kg.11603_#_6_#_step3_c2415				342809	4925	regulation of nitrogen utilization	biological_process	GO:0006808	IPR008030	NmrA-like	HMMPfam	PF05368	NmrA	1	7,	245,	6.3e-54
KRR1-interacting protein involved in 40S ribosome biogenesis	Translation, ribosomal structure and biogenesis	Translation, ribosomal structure and biogenesis	N	0	no	6989	TRINITY_DN51628_c0_g2_i1	jgi|Gloin1|342573|fgenesh1_kg.11259_#_1_#_step3_c606	99.48	193	1	0	600	22	340	532	2e-85	269	Gloin1	Rhizophagus	fgenesh1_kg.11259_#_1_#_step3_c606				342573					IPR007851	Kri1	HMMPfam	PF05178	Krr1	1	358,	562,	8.4e-41									342685	KOG2409	KRR1-interacting protein involved in 40S ribosome biogenesis
Calmodulin and related proteins (EF-Hand superfamily)	Signal transduction mechanisms	Signal transduction mechanisms	N	0	no	6990	TRINITY_DN120652_c0_g1_i1	jgi|Gloin1|341734|fgenesh1_kg.10019_#_2_#_step3_rep_c86	34.9	149	85	4	74	508	4	144	1e-20	89	Gloin1	Rhizophagus	fgenesh1_kg.10019_#_2_#_step3_rep_c86				341734	3724	calcium ion binding	molecular_function	GO:0005509	IPR002048	Calcium-binding EF-hand	BlastProDom	PD000012	Q95XF6_CAEEL_Q95XF6;	2	5,51,	44,136,	7e-10,2e-41									341846	KOG0027	Calmodulin and related proteins (EF-Hand superfamily)
FOG: Reverse transcriptase	General function prediction only	General function prediction only	Y	0	no	6991	TRINITY_DN70270_c0_g1_i1	jgi|Gloin1|349288|fgenesh1_kg.24370_#_1_#_step3_rep_c5	87.72	171	12	3	115	600	1	171	3e-68	220	Gloin1	Rhizophagus	fgenesh1_kg.24370_#_1_#_step3_rep_c5				349288																						349400	KOG1075	FOG: Reverse transcriptase
Peroxisomal NUDIX hydrolase	Replication, recombination and repair	Replication, recombination and repair	N	0	no	6992	TRINITY_DN142680_c0_g1_i1	jgi|Gloin1|343029|fgenesh1_kg.11988_#_14_#_ACTTGA_L001_R1_(paired)_contig_8726	86.73	196	7	1	589	2	136	312	8e-119	348	Gloin1	Rhizophagus	fgenesh1_kg.11988_#_14_#_ACTTGA_L001_R1_(paired)_contig_8726				343029	9985	hydrolase activity	molecular_function	GO:0016787	IPR000086	NUDIX hydrolase, core	HMMPfam	PF00293	NUDIX	1	92,	204,	1.6e-07									343141	KOG3069	Peroxisomal NUDIX hydrolase
Zn finger protein	\N	General function prediction only	N	0	no	6993	TRINITY_DN10268_c0_g1_i1	jgi|Gloin1|110432|CE10420_300	92.59	108	7	1	601	278	98	204	3e-53	176	Gloin1	Rhizophagus	CE10420_300				110432	2802	histone acetyltransferase activity	molecular_function	GO:0004402										2.3.1.48	Histone acetyltransferase.	Acetyl-CoA + histone = CoA + acetyl-histone.	\N	\N	\N	\N	\N	110544	KOG2893	Zn finger protein
Mitochondrial/chloroplast ribosomal protein S2	Translation, ribosomal structure and biogenesis	Translation, ribosomal structure and biogenesis	N	0	no	6994	TRINITY_DN168392_c0_g1_i1	jgi|Gloin1|338600|fgenesh1_kg.5764_#_2_#_remain_c5451	100	188	0	0	2	565	115	302	5e-135	387	Gloin1	Rhizophagus	fgenesh1_kg.5764_#_2_#_remain_c5451				338600	2227	structural constituent of ribosome	molecular_function	GO:0003735	IPR001865	Ribosomal protein S2	FPrintScan	PR00395	RIBOSOMALS2	6	89,120,171,210,227,248,	107,129,188,227,238,262,	9.3e-27,9.3e-27,9.3e-27,9.3e-27,9.3e-27,9.3e-27									338712	KOG0832	Mitochondrial/chloroplast ribosomal protein S2
Zinc finger, CCHC-type	nucleic acid binding	molecular_function	N	0	no	6995	TRINITY_DN251826_c0_g1_i1	jgi|Gloin1|260055|CE160043_436	100	85	0	0	37	291	363	447	2e-53	182	Gloin1	Rhizophagus	CE160043_436				260055	2175	nucleic acid binding	molecular_function	GO:0003676	IPR001878	Zinc finger, CCHC-type	ProfileScan	PS50158	ZF_CCHC	1	303,	316,	9.636
			N	1	Hel	6996	TRINITY_DN262346_c0_g1_i1	jgi|Gloin1|9361|gm1.9361_g	98.77	163	2	0	1	489	4	166	1e-113	328	Gloin1	Rhizophagus	gm1.9361_g				9361
Cytochrome P450 CYP4/CYP19/CYP26 subfamilies	Lipid transport and metabolism	Lipid transport and metabolism	N	0	no	6997	TRINITY_DN203698_c0_g1_i1	jgi|Gloin1|19586|gm1.19586_g	95.93	172	7	0	608	93	63	234	2e-119	345	Gloin1	Rhizophagus	gm1.19586_g				19586	2888	monooxygenase activity	molecular_function	GO:0004497	IPR001128	Cytochrome P450	FPrintScan	PR00385	P450	4	43,98,172,181,	60,109,181,192,	6.7e-13,6.7e-13,6.7e-13,6.7e-13									19698	KOG0157	Cytochrome P450 CYP4/CYP19/CYP26 subfamilies
Endocytosis/signaling protein EHD1	One carbon pool by folate	Signal transduction mechanisms	N	0	no	6998	TRINITY_DN24040_c0_g2_i1	jgi|Gloin1|175493|CE75481_608	97.62	126	3	0	3	380	425	550	3e-82	260	Gloin1	Rhizophagus	CE75481_608				175493	2378	GTPase activity	molecular_function	GO:0003924	IPR001401	Dynamin, GTPase region	FPrintScan	PR00195	DYNAMIN	3	84,169,235,	102,186,251,	9.8e-07,9.8e-07,9.8e-07	2.1.1.45	Thymidylate synthase.	5,10-methylenetetrahydrofolate + dUMP = dihydrofolate + dTMP.	\N	\N	One carbon pool by folate	Metabolism of Cofactors and Vitamins	METABOLIC	175605	KOG1954	Endocytosis/signaling protein EHD1
Exosomal 3'-5' exoribonuclease complex, subunit Rrp44/Dis3	\N	Translation, ribosomal structure and biogenesis	N	0	no	6999	TRINITY_DN137902_c0_g1_i1	jgi|Gloin1|340146|fgenesh1_kg.7889_#_4_#_step3_rep_c354	100	183	0	0	612	64	374	556	5e-109	346	Gloin1	Rhizophagus	fgenesh1_kg.7889_#_4_#_step3_rep_c354				340146	2216	RNA binding	molecular_function	GO:0003723	IPR001900	Ribonuclease II and R	HMMPfam	PF00773	RNB	1	785,	1125,	6.8e-145	3.1.13.1	Exoribonuclease II.	Exonucleolytic cleavage in the 3'- to 5'-direction to yield 5'-phosphomononucleotides.	\N	\N	\N	\N	\N	340258	KOG2102	Exosomal 3'-5' exoribonuclease complex, subunit Rrp44/Dis3
			N	1	Hel	7000	TRINITY_DN300305_c0_g1_i1	jgi|Gloin1|343687|fgenesh1_kg.13092_#_1_#_remain_c15500	87.27	55	7	0	86	250	1	55	1e-23	94.4	Gloin1	Rhizophagus	fgenesh1_kg.13092_#_1_#_remain_c15500				343687
Translocase of outer mitochondrial membrane complex, subunit TOM40	Intracellular trafficking, secretion, and vesicular transport	Intracellular trafficking, secretion, and vesicular transport	N	0	no	7001	TRINITY_DN12196_c0_g1_i1	jgi|Gloin1|341318|fgenesh1_kg.9470_#_12_#_ACTTGA_L001_R1_(paired)_contig_11410	98.53	204	3	0	2	613	114	317	1e-148	422	Gloin1	Rhizophagus	fgenesh1_kg.9470_#_12_#_ACTTGA_L001_R1_(paired)_contig_11410				341318	3933	mitochondrial outer membrane	cellular_component	GO:0005741	IPR001925	Porin, eukaryotic type	HMMPfam	PF01459	Porin_3	1	40,	313,	8.5e-56									341430	KOG3296	Translocase of outer mitochondrial membrane complex, subunit TOM40
IK cytokine down-regulator of HLA class II	Signal transduction mechanisms	Signal transduction mechanisms	N	0	no	7002	TRINITY_DN124061_c0_g1_i1	jgi|Gloin1|201644|CE101632_871	97.07	205	3	1	615	1	178	379	6e-108	327	Gloin1	Rhizophagus	CE101632_871				201644	3838	nucleus	cellular_component	GO:0005634	IPR012492	RED-like, C-terminal	HMMPfam	PF07807	RED_C	1	454,	564,	1.1e-24									201756	KOG2498	IK cytokine down-regulator of HLA class II
			N	1	Hel	7003	TRINITY_DN42683_c0_g1_i1	jgi|Gloin1|347944|fgenesh1_kg.21286_#_8_#_remain_c4295	90.96	177	14	2	31	558	1	176	5e-62	197	Gloin1	Rhizophagus	fgenesh1_kg.21286_#_8_#_remain_c4295				347944
Serine/threonine protein kinase	Signal transduction mechanisms	Signal transduction mechanisms	N	0	no	7004	TRINITY_DN65679_c0_g2_i1	jgi|Gloin1|230995|CE130983_1964	94.29	175	8	2	609	88	189	362	3e-78	244	Gloin1	Rhizophagus	CE130983_1964				230995																						231107	KOG1187	Serine/threonine protein kinase
3'-5' exonuclease	Replication, recombination and repair	Replication, recombination and repair	N	0	no	7005	TRINITY_DN70201_c0_g1_i1	jgi|Gloin1|336862|fgenesh1_kg.3853_#_2_#_ACTTGA_L001_R1_(paired)_contig_445	97.83	184	4	0	13	564	438	621	8e-126	375	Gloin1	Rhizophagus	fgenesh1_kg.3853_#_2_#_ACTTGA_L001_R1_(paired)_contig_445				336862	2917	exonuclease activity	molecular_function	GO:0004527	IPR013520	Exonuclease, RNase T and DNA polymerase III	HMMPfam	PF00929	Exonuc_X-T	1	289,	441,	9.9e-28									336974	KOG2248	3'-5' exonuclease
Predicted exosome subunit	Translation, ribosomal structure and biogenesis	Translation, ribosomal structure and biogenesis	N	0	no	7006	TRINITY_DN191828_c0_g1_i1	jgi|Gloin1|344115|fgenesh1_kg.13851_#_2_#_remain_c4048	99.01	202	2	0	614	9	47	248	4e-141	401	Gloin1	Rhizophagus	fgenesh1_kg.13851_#_2_#_remain_c4048				344115					IPR002140	Shwachman-Bodian-Diamond syndrome proteins	BlastProDom	PD009796	SBDS_MOUSE_P70122;	1	6,	177,	4e-57									344227	KOG2917	Predicted exosome subunit
Uncharacterized conserved protein, contains ankyrin and BTB/POZ domains	Function unknown	Function unknown	N	0	no	7007	TRINITY_DN203026_c0_g1_i1	jgi|Gloin1|22858|gm1.22858_g	99.44	180	0	1	3	539	335	514	2e-115	345	Gloin1	Rhizophagus	gm1.22858_g				22858	3727	protein binding	molecular_function	GO:0005515	IPR013069	BTB/POZ	HMMPfam	PF00651	BTB	1	14,	133,	3.6e-20									22970	KOG0783	Uncharacterized conserved protein, contains ankyrin and BTB/POZ domains
Cell division cycle 37 protein, CDC37	Cell cycle control, cell division, chromosome partitioning	Cell cycle control, cell division, chromosome partitioning	N	0	no	7008	TRINITY_DN379622_c0_g1_i1	jgi|Gloin1|339465|fgenesh1_kg.6906_#_3_#_ACTTGA_L001_R1_(paired)_contig_2965	99.02	205	2	0	4	618	286	490	8e-147	425	Gloin1	Rhizophagus	fgenesh1_kg.6906_#_3_#_ACTTGA_L001_R1_(paired)_contig_2965				339465					IPR013855	Cdc37, N-terminal	HMMPfam	PF03234	CDC37_N	1	2,	201,	3.1e-52									339577	KOG2260	Cell division cycle 37 protein, CDC37
Leucine rich repeat proteins, some proteins contain F-box	General function prediction only	General function prediction only	N	0	no	7009	TRINITY_DN380459_c0_g1_i1	jgi|Gloin1|349950|fgenesh1_kg.26708_#_1_#_remain_c5602	98.44	64	1	0	1	192	379	442	1e-34	131	Gloin1	Rhizophagus	fgenesh1_kg.26708_#_1_#_remain_c5602				349950	3727	protein binding	molecular_function	GO:0005515	IPR001611	Leucine-rich repeat	HMMPfam	PF00560	LRR_1	1	359,	381,	5.8									350062	KOG1947	Leucine rich repeat proteins, some proteins contain F-box
Polyadenylate-binding protein (RRM superfamily)	Translation, ribosomal structure and biogenesis	Translation, ribosomal structure and biogenesis	N	0	no	7010	TRINITY_DN74166_c0_g1_i2	jgi|Gloin1|344040|fgenesh1_kg.13737_#_2_#_ACTTGA_L001_R1_(paired)_contig_1101	96.05	152	6	0	59	514	137	288	5e-62	200	Gloin1	Rhizophagus	fgenesh1_kg.13737_#_2_#_ACTTGA_L001_R1_(paired)_contig_1101				344040					IPR001810	Cyclin-like F-box	HMMPfam	PF00646	F-box	1	2,	49,	2.7e-06									344152	KOG0123	Polyadenylate-binding protein (RRM superfamily)
Isoamyl acetate-hydrolyzing esterase and related enzymes	General function prediction only	General function prediction only	N	0	no	7011	TRINITY_DN259815_c0_g1_i1	jgi|Gloin1|346643|fgenesh1_kg.18334_#_2_#_step3_c2997	96.92	130	4	0	474	85	151	280	8e-86	261	Gloin1	Rhizophagus	fgenesh1_kg.18334_#_2_#_step3_c2997				346643																						346755	KOG3034	Isoamyl acetate-hydrolyzing esterase and related enzymes
Transcriptional coactivator	Transcription	Transcription	N	0	no	7012	TRINITY_DN26069_c0_g1_i1	jgi|Gloin1|344448|fgenesh1_kg.14499_#_6_#_step3_rep_c233	98.6	143	2	0	593	165	1	143	2e-47	158	Gloin1	Rhizophagus	fgenesh1_kg.14499_#_6_#_step3_rep_c233				344448	2176	DNA binding	molecular_function	GO:0003677	IPR003173	Transcriptional coactivator p15	HMMPfam	PF02229	PC4	1	51,	139,	3e-25									344560	KOG2712	Transcriptional coactivator
Uncharacterized conserved protein	Function unknown	Function unknown	N	0	no	7013	TRINITY_DN76597_c0_g1_i1	jgi|Gloin1|342259|fgenesh1_kg.10779_#_1_#_ACTTGA_L001_R1_(paired)_contig_3927	100	54	0	0	359	198	11	64	7e-30	110	Gloin1	Rhizophagus	fgenesh1_kg.10779_#_1_#_ACTTGA_L001_R1_(paired)_contig_3927				342259	2176	DNA binding	molecular_function	GO:0003677	IPR010422	Protein of unknown function DUF1014	HMMPfam	PF06244	DUF1014	1	21,	64,	9.9e-06									342371	KOG3223	Uncharacterized conserved protein
			N	0	no	7014	TRINITY_DN346401_c0_g1_i1	jgi|Gloin1|338674|fgenesh1_kg.5839_#_7_#_ACTTGA_L001_R1_(paired)_contig_8385	98.44	64	1	0	541	350	1	64	3e-24	96.7	Gloin1	Rhizophagus	fgenesh1_kg.5839_#_7_#_ACTTGA_L001_R1_(paired)_contig_8385				338674
Uncharacterized conserved protein	Function unknown	Function unknown	N	2	Hel	7015	TRINITY_DN89908_c0_g1_i1	jgi|Gloin1|91726|fgenesh1_pg.11955_#_11	93.22	177	5	1	91	621	2	171	8e-98	290	Gloin1	Rhizophagus	fgenesh1_pg.11955_#_11				91726																						91838	KOG4744	Uncharacterized conserved protein
FOG: Reverse transcriptase	General function prediction only	General function prediction only	Y	0	no	7016	TRINITY_DN51830_c0_g1_i1	jgi|Gloin1|349288|fgenesh1_kg.24370_#_1_#_step3_rep_c5	94.16	137	6	1	2	406	293	429	1e-70	227	Gloin1	Rhizophagus	fgenesh1_kg.24370_#_1_#_step3_rep_c5				349288																						349400	KOG1075	FOG: Reverse transcriptase
Protein of unknown function UPF0187			N	3	Hel	7017	TRINITY_DN49760_c1_g1_i1	jgi|Gloin1|43812|gw1.8479.1.1	96.91	97	3	0	625	335	234	330	5e-61	199	Gloin1	Rhizophagus	gw1.8479.1.1				43812					IPR007913	Protein of unknown function UPF0187	HMMPfam	PF05249	UPF0187	1	1,	325,	9.5e-35
Predicted membrane protein	Function unknown	Function unknown	Y	1	Hel	7018	TRINITY_DN131055_c0_g1_i1	jgi|Gloin1|344642|fgenesh1_kg.14833_#_2_#_ACTTGA_L001_R1_(paired)_contig_72	93.78	209	13	0	2	628	129	337	5e-143	420	Gloin1	Rhizophagus	fgenesh1_kg.14833_#_2_#_ACTTGA_L001_R1_(paired)_contig_72				344642					IPR013517	FG-GAP	HMMPfam	PF01839	FG-GAP	2	48,378,	78,407,	0.0012,0.00083									344754	KOG4550	Predicted membrane protein
			Y	2	Hel	7019	TRINITY_DN152879_c0_g1_i1	jgi|Gloin1|277551|CE177539_2125	99.47	188	1	0	623	60	8	195	3e-94	288	Gloin1	Rhizophagus	CE177539_2125				277551
Uncharacterized PHD Zn-finger protein	General function prediction only	General function prediction only	N	0	no	7020	TRINITY_DN246461_c0_g1_i1	jgi|Gloin1|190577|CE90565_219	99.26	136	1	0	221	628	1	136	1e-93	279	Gloin1	Rhizophagus	CE90565_219				190577	3727	protein binding	molecular_function	GO:0005515	IPR001965	Zinc finger, PHD-type	HMMPfam	PF00628	PHD	1	152,	199,	1.1e-10									190689	KOG1632	Uncharacterized PHD Zn-finger protein
Collagens (type IV and type XIII), and related proteins	Extracellular structures	Extracellular structures	N	0	no	7021	TRINITY_DN86899_c0_g1_i3	jgi|Gloin1|253266|CE153254_7591	93.75	48	3	0	180	37	65	112	1e-13	68.2	Gloin1	Rhizophagus	CE153254_7591				253266																						253378	KOG3544	Collagens (type IV and type XIII), and related proteins
Global transcriptional regulator, cell division control protein	Amino acid transport and metabolism	Amino acid transport and metabolism	N	0	no	7022	TRINITY_DN325505_c0_g1_i1	jgi|Gloin1|20937|gm1.20937_g	100	168	0	0	506	3	1	168	2e-106	315	Gloin1	Rhizophagus	gm1.20937_g				20937					IPR013719	Region of unknown function DUF1747, eukaryote	HMMPfam	PF08512	Rtt106	1	89,	248,	2.7e-28									21049	KOG1189	Global transcriptional regulator, cell division control protein
E3 ubiquitin ligase involved in syntaxin degradation	Posttranslational modification, protein turnover, chaperones	Posttranslational modification, protein turnover, chaperones	N	0	no	7023	TRINITY_DN24305_c0_g1_i1	jgi|Gloin1|335735|fgenesh1_kg.2439_#_2_#_remain_c456	98.06	206	4	0	628	11	679	884	4e-138	414	Gloin1	Rhizophagus	fgenesh1_kg.2439_#_2_#_remain_c456				335735	3727	protein binding	molecular_function	GO:0005515	IPR001841	Zinc finger, RING-type	ProfileScan	PS50089	ZF_RING_2	1	832,	870,	9.244									335847	KOG0978	E3 ubiquitin ligase involved in syntaxin degradation
GTPase-activating protein VRP	General function prediction only	General function prediction only	N	0	no	7024	TRINITY_DN152046_c0_g1_i1	jgi|Gloin1|21799|gm1.21799_g	93.33	210	13	1	627	1	505	714	2e-132	400	Gloin1	Rhizophagus	gm1.21799_g				21799	3433	Rab GTPase activator activity	molecular_function	GO:0005097	IPR000195	RabGAP/TBC	HMMPfam	PF00566	TBC	1	256,	472,	7.2e-85									21911	KOG4347	GTPase-activating protein VRP
Microtubule-associated serine/threonine kinase and related proteins	Signal transduction mechanisms	Signal transduction mechanisms	N	0	no	7025	TRINITY_DN44594_c0_g2_i1	jgi|Gloin1|180315|CE80303_1386	90.65	214	18	2	1	636	429	642	2e-113	348	Gloin1	Rhizophagus	CE80303_1386				180315	3043	protein kinase activity	molecular_function	GO:0004672	IPR000719	Protein kinase, core	BlastProDom	PD000001	Q75JH3_DICDI_Q75JH3;	2	125,372,	271,466,	3e-55,6e-24									180427	KOG0606	Microtubule-associated serine/threonine kinase and related proteins
Molecular chaperones GRP170/SIL1, HSP70 superfamily	Posttranslational modification, protein turnover, chaperones	Posttranslational modification, protein turnover, chaperones	Y	1	Hel	7026	TRINITY_DN289976_c0_g1_i1	jgi|Gloin1|342771|fgenesh1_kg.11564_#_6_#_ACTTGA_L001_R1_(paired)_contig_4556	97.75	178	4	0	3	536	677	854	5e-90	288	Gloin1	Rhizophagus	fgenesh1_kg.11564_#_6_#_ACTTGA_L001_R1_(paired)_contig_4556				342771	3736	ATP binding	molecular_function	GO:0005524	IPR013126	Heat shock protein 70	BlastProDom	PD000089	Q7ZUW2_BRARE_Q7ZUW2;	1	92,	184,	1e-12									342883	KOG0104	Molecular chaperones GRP170/SIL1, HSP70 superfamily
Predicted flavoprotein	General function prediction only	General function prediction only	N	0	no	7027	TRINITY_DN51050_c0_g1_i1	jgi|Gloin1|336252|fgenesh1_kg.3050_#_10_#_step3_c532	96.94	196	6	0	620	33	1	196	2e-125	359	Gloin1	Rhizophagus	fgenesh1_kg.3050_#_10_#_step3_c532				336252					IPR005025	NADPH-dependent FMN reductase	HMMPfam	PF03358	FMN_red	1	4,	186,	2.7e-28									336364	KOG4530	Predicted flavoprotein
Microtubule-associated protein TAU	Cytoskeleton	Cytoskeleton	N	0	no	7028	TRINITY_DN9237_c0_g1_i1	jgi|Gloin1|69850|e_gw1.6344.5.1	95.86	145	4	1	639	205	236	378	4e-97	294	Gloin1	Rhizophagus	e_gw1.6344.5.1				69850					IPR009737	Sucraseferredoxin-like	HMMPfam	PF06999	Suc_Fer-like	1	140,	363,	6e-53									69962	KOG2418	Microtubule-associated protein TAU
			N	1	Hel	7029	TRINITY_DN44579_c0_g2_i1	jgi|Gloin1|42748|gw1.3835.1.1	95.39	152	7	0	1	456	7	158	3e-103	301	Gloin1	Rhizophagus	gw1.3835.1.1				42748
Actin filament-coating protein tropomyosin	Cytoskeleton	Cytoskeleton	N	0	no	7030	TRINITY_DN82969_c0_g1_i1	jgi|Gloin1|347942|fgenesh1_kg.21286_#_6_#_ACTTGA_L001_R1_(paired)_contig_1406	97.5	120	3	0	1	360	6	125	4e-44	150	Gloin1	Rhizophagus	fgenesh1_kg.21286_#_6_#_ACTTGA_L001_R1_(paired)_contig_1406				347942																						348054	KOG1003	Actin filament-coating protein tropomyosin
Oxysterol-binding protein	Lipid transport and metabolism	Lipid transport and metabolism	N	0	no	7031	TRINITY_DN193743_c0_g1_i1	jgi|Gloin1|343754|fgenesh1_kg.13285_#_3_#_ACTTGA_L001_R1_(paired)_contig_5941	98.58	212	3	0	1	636	540	751	4e-152	447	Gloin1	Rhizophagus	fgenesh1_kg.13285_#_3_#_ACTTGA_L001_R1_(paired)_contig_5941				343754	5876	steroid metabolic process	biological_process	GO:0008202	IPR000648	Oxysterol-binding protein	HMMPfam	PF01237	Oxysterol_BP	1	355,	741,	1.8e-71									343866	KOG1737	Oxysterol-binding protein
Bleomycin hydrolases and aminopeptidases of cysteine protease family	\N	Amino acid transport and metabolism	N	0	no	7032	TRINITY_DN205266_c0_g1_i1	jgi|Gloin1|336818|fgenesh1_kg.3804_#_1_#_ACTTGA_L001_R1_(paired)_contig_939	96.73	214	7	0	3	644	235	448	8e-151	435	Gloin1	Rhizophagus	fgenesh1_kg.3804_#_1_#_ACTTGA_L001_R1_(paired)_contig_939				336818	2635	cysteine-type endopeptidase activity	molecular_function	GO:0004197	IPR004134	Peptidase C1B, bleomycin hydrolase	HMMPfam	PF03051	Peptidase_C1_2	1	56,	491,	2.4e-222	3.4.22.40	Bleomycin hydrolase.	Inactivates bleomycin B2 (a cytotoxic glycometallopeptide) by hydrolysis of a carboxyamide bond of b-aminoalanine, but also shows general aminopeptidase activity. The specificity varies somewhat with source, but amino acid arylamides of Met, Leu and Ala a	\N	\N	\N	\N	\N	336930	KOG4128	Bleomycin hydrolases and aminopeptidases of cysteine protease family
Transcription factor, component of CCR4 transcriptional complex	Transcription	Transcription	N	0	no	7033	TRINITY_DN254324_c0_g1_i1	jgi|Gloin1|349095|fgenesh1_kg.23845_#_2_#_ACTTGA_L001_R1_(paired)_contig_5743	99.39	163	1	0	644	156	139	301	4e-114	335	Gloin1	Rhizophagus	fgenesh1_kg.23845_#_2_#_ACTTGA_L001_R1_(paired)_contig_5743				349095					IPR013977	Glycine cleavage T-protein, C-terminal barrel	HMMPfam	PF08669	GCV_T_C	1	192,	215,	8.2e-06									349207	KOG2929	Transcription factor, component of CCR4 transcriptional complex
Leucine rich repeat proteins, some proteins contain F-box	General function prediction only	General function prediction only	N	0	no	7034	TRINITY_DN50036_c0_g1_i1	jgi|Gloin1|192238|CE92226_681	99.39	164	1	0	3	494	144	307	5e-113	332	Gloin1	Rhizophagus	CE92226_681				192238					IPR001810	Cyclin-like F-box	HMMPfam	PF00646	F-box	1	9,	59,	0.24									192350	KOG1947	Leucine rich repeat proteins, some proteins contain F-box
Phosphatidylinositol 3-phosphate 3-phosphatase myotubularin MTM1	Vitamin B6 metabolism	Lipid transport and metabolism	N	0	no	7035	TRINITY_DN130134_c0_g1_i1	jgi|Gloin1|334199|fgenesh1_kg.488_#_2_#_ACTTGA_L001_R1_(paired)_contig_6059	96.83	189	4	1	3	563	513	701	4e-114	355	Gloin1	Rhizophagus	fgenesh1_kg.488_#_2_#_ACTTGA_L001_R1_(paired)_contig_6059				334199	3091	protein tyrosine phosphatase activity	molecular_function	GO:0004725	IPR010569	Myotubularin-related	HMMPfam	PF06602	Myotub-related	1	270,	425,	1.5e-21	3.1.3.-	Phosphoric monoester hydrolases.	\N	\N	\N	Vitamin B6 metabolism	Metabolism of Cofactors and Vitamins	METABOLIC	334311	KOG4471	Phosphatidylinositol 3-phosphate 3-phosphatase myotubularin MTM1
			N	0	no	7036	TRINITY_DN107899_c1_g2_i1	jgi|Gloin1|336853|fgenesh1_kg.3843_#_1_#_remain_c14427	52.5	120	27	2	505	215	1	113	2e-18	82.4	Gloin1	Rhizophagus	fgenesh1_kg.3843_#_1_#_remain_c14427				336853
Arylacetamide deacetylase	Defense mechanisms	Defense mechanisms	N	0	no	7037	TRINITY_DN133276_c0_g1_i1	jgi|Gloin1|349536|fgenesh1_kg.25101_#_1_#_step3_rep_c1529	95.43	197	9	0	647	57	323	519	4e-94	291	Gloin1	Rhizophagus	fgenesh1_kg.25101_#_1_#_step3_rep_c1529				349536	5830	metabolic process	biological_process	GO:0008152	IPR013094	Alpha/beta hydrolase fold-3	HMMPfam	PF07859	Abhydrolase_3	1	137,	380,	3.1e-48									349648	KOG1515	Arylacetamide deacetylase
Histone deacetylase complex, SIN3 component	Chromatin structure and dynamics	Chromatin structure and dynamics	N	0	no	7038	TRINITY_DN321478_c0_g1_i1	jgi|Gloin1|142209|CE42197_2234	98.6	215	3	0	2	646	795	1009	5e-148	447	Gloin1	Rhizophagus	CE42197_2234				142209	3838	nucleus	cellular_component	GO:0005634	IPR003822	Paired amphipathic helix	HMMPfam	PF02671	PAH	3	27,212,426,	73,259,472,	3.3e-17,2.9e-15,4.9e-10									142321	KOG4204	Histone deacetylase complex, SIN3 component
Predicted hydrolase/acyltransferase (alpha/beta hydrolase superfamily)	General function prediction only	General function prediction only	N	0	no	7039	TRINITY_DN49517_c0_g1_i1	jgi|Gloin1|29490|gm1.29490_g	93.43	198	13	0	3	596	236	433	1e-135	394	Gloin1	Rhizophagus	gm1.29490_g				29490					IPR000073	Alpha/beta hydrolase fold-1	HMMPfam	PF00561	Abhydrolase_1	1	177,	427,	5.3e-24									29602	KOG4409	Predicted hydrolase/acyltransferase (alpha/beta hydrolase superfamily)
MADS box transcription factor	Transcription	Transcription	N	0	no	7040	TRINITY_DN381520_c0_g1_i1	jgi|Gloin1|23110|gm1.23110_g	92.91	141	7	1	648	235	237	377	3e-61	202	Gloin1	Rhizophagus	gm1.23110_g				23110					IPR010770	SGT1	HMMPfam	PF07093	SGT1	1	265,	379,	5.1e-16									23222	KOG2406	MADS box transcription factor
mRNA cleavage and polyadenylation factor II complex, subunit CFT2 (CPSF subunit)	RNA processing and modification	RNA processing and modification	N	0	no	7041	TRINITY_DN250513_c0_g1_i1	jgi|Gloin1|119294|CE19282_916	87.13	202	3	1	651	46	581	759	7e-113	346	Gloin1	Rhizophagus	CE19282_916				119294					IPR011108	RNA-metabolising metallo-beta-lactamase	HMMPfam	PF07521	RMMBL	1	556,	598,	0.00081									119406	KOG1135	mRNA cleavage and polyadenylation factor II complex, subunit CFT2 (CPSF subunit)
Predicted starch-binding protein	General function prediction only	General function prediction only	N	0	no	7042	TRINITY_DN198858_c0_g1_i1	jgi|Gloin1|85274|fgenesh1_pg.2932_#_1	96.53	144	5	0	198	629	44	187	9e-97	286	Gloin1	Rhizophagus	fgenesh1_pg.2932_#_1				85274																						85386	KOG2421	Predicted starch-binding protein
NDR and related serine/threonine kinases	General function prediction only	General function prediction only	N	3	Hel	7043	TRINITY_DN329486_c0_g1_i1	jgi|Gloin1|99685|fgenesh1_pg.27278_#_1	99.51	205	1	0	2	616	317	521	3e-142	414	Gloin1	Rhizophagus	fgenesh1_pg.27278_#_1				99685																						99797	KOG0605	NDR and related serine/threonine kinases
Plastocyanin-like	copper ion binding	molecular_function	Y	0	no	7044	TRINITY_DN67427_c0_g2_i2	jgi|Gloin1|97678|fgenesh1_pg.22591_#_2	55.33	197	65	1	33	623	1	174	1e-57	186	Gloin1	Rhizophagus	fgenesh1_pg.22591_#_2				97678	3722	copper ion binding	molecular_function	GO:0005507	IPR003245	Plastocyanin-like	BlastProDom	PD003122	Q9FXS4_TOBAC_Q9FXS4;	1	39,	105,	0.006
Nucleolar GTPase/ATPase p130	\N	Nuclear structure	N	0	no	7045	TRINITY_DN245486_c0_g1_i1	jgi|Gloin1|109812|CE9800_857	99.08	217	2	0	3	653	543	759	5e-132	398	Gloin1	Rhizophagus	CE9800_857				109812														2.7.1.37	Protein kinase.	ATP + a protein = ADP + a phosphoprotein.	\N	\N	\N	\N	\N	109924	KOG2992	Nucleolar GTPase/ATPase p130
Phosphopantetheine attachment site	phosphopantetheine binding	molecular_function	N	0	no	7046	TRINITY_DN101020_c0_g1_i1	jgi|Gloin1|336208|fgenesh1_kg.3021_#_1_#_step3_c2114	91.95	174	14	0	584	63	1	174	3e-107	313	Gloin1	Rhizophagus	fgenesh1_kg.3021_#_1_#_step3_c2114				336208	14021	phosphopantetheine binding	molecular_function	GO:0031177	IPR006162	Phosphopantetheine attachment site	ScanRegExp	PS00012	PHOSPHOPANTETHEINE	1	66,	81,	NA
Chromatin remodeling factor subunit and related transcription factors	Chromatin structure and dynamics	Chromatin structure and dynamics	N	0	no	7047	TRINITY_DN212082_c0_g1_i1	jgi|Gloin1|25074|gm1.25074_g	98.05	154	2	1	626	165	948	1100	4e-61	211	Gloin1	Rhizophagus	gm1.25074_g				25074	5939	zinc ion binding	molecular_function	GO:0008270	IPR014778	Myb, DNA-binding	HMMPfam	PF00249	Myb_DNA-binding	1	757,	802,	8.9e-12									25186	KOG1279	Chromatin remodeling factor subunit and related transcription factors
Plastocyanin-like	copper ion binding	molecular_function	N	0	no	7048	TRINITY_DN862_c0_g1_i1	jgi|Gloin1|8891|gm1.8891_g	92.13	89	7	0	319	53	1	89	4e-33	120	Gloin1	Rhizophagus	gm1.8891_g				8891	3722	copper ion binding	molecular_function	GO:0005507	IPR003245	Plastocyanin-like	HMMPfam	PF02298	Cu_bind_like	1	20,	36,	0.00035
Cytidylate kinase.	Pyrimidine metabolism	Nucleotide Metabolism	N	0	no	7049	TRINITY_DN311950_c0_g1_i1	jgi|Gloin1|325560|MIX7341_93_99	94.47	217	12	0	3	653	79	295	1e-146	417	Gloin1	Rhizophagus	MIX7341_93_99				325560	2565	cytidylate kinase activity	molecular_function	GO:0004127	IPR011769	Adenylate/cytidine kinase, N-terminal	BlastProDom	PD000657	Q82TD5_NITEU_Q82TD5;	1	37,	80,	5e-08	2.7.4.14	Cytidylate kinase.	ATP + (d)CMP = ADP + (d)CDP.	\N	\N	Pyrimidine metabolism	Nucleotide Metabolism	METABOLIC
Cystathionine beta-synthase and related enzymes	Glycine, serine and threonine metabolism	Amino acid transport and metabolism	N	0	no	7050	TRINITY_DN28480_c0_g2_i1	jgi|Gloin1|336244|fgenesh1_kg.3050_#_2_#_ACTTGA_L001_R1_(paired)_contig_3815	97.71	218	5	0	3	656	253	470	8e-143	415	Gloin1	Rhizophagus	fgenesh1_kg.3050_#_2_#_ACTTGA_L001_R1_(paired)_contig_3815				336244	4665	cysteine biosynthetic process from serine	biological_process	GO:0006535	IPR001926	Pyridoxal phosphate-dependent enzyme, beta subunit	HMMPfam	PF00291	PALP	1	37,	330,	3.8e-121	4.2.1.22	Cystathionine beta-synthase.	L-serine + L-homocysteine = cystathionine + H(2)O.	Pyridoxal-phosphate.	Homocystinuria I (classic form); MIM:236200.	Glycine, serine and threonine metabolism	Amino Acid Metabolism	METABOLIC	336356	KOG1252	Cystathionine beta-synthase and related enzymes
Protein tyrosine kinase 9/actin monomer-binding protein	Extracellular structures	Extracellular structures	N	0	no	7051	TRINITY_DN39302_c0_g1_i1	jgi|Gloin1|317270|CE217258_1374	96.33	218	8	0	3	656	115	332	2e-154	438	Gloin1	Rhizophagus	CE217258_1374				317270	2246	actin binding	molecular_function	GO:0003779	IPR002108	Actin-binding, cofilin/tropomyosin type	HMMPfam	PF00241	Cofilin_ADF	2	85,186,	114,316,	6.5e-06,6e-08									317382	KOG1747	Protein tyrosine kinase 9/actin monomer-binding protein
Nuclear receptor coregulator SMRT/SMRTER, contains Myb-like domains	Transcription	Transcription	N	0	no	7052	TRINITY_DN300110_c0_g1_i1	jgi|Gloin1|335970|fgenesh1_kg.2753_#_1_#_remain_c459	98.44	192	3	0	657	82	75	266	3e-132	386	Gloin1	Rhizophagus	fgenesh1_kg.2753_#_1_#_remain_c459				335970					IPR013922	Cyclin-related 2	HMMPfam	PF08613	Cyclin	1	101,	229,	4.8e-07									336082	KOG1878	Nuclear receptor coregulator SMRT/SMRTER, contains Myb-like domains
RNA Polymerase C (III) 37 kDa subunit	Transcription	Transcription	N	0	no	7053	TRINITY_DN254267_c0_g1_i1	jgi|Gloin1|334947|fgenesh1_kg.1534_#_1_#_ACTTGA_L001_R1_(paired)_contig_8847	97.73	176	4	0	659	132	252	427	8e-87	269	Gloin1	Rhizophagus	fgenesh1_kg.1534_#_1_#_ACTTGA_L001_R1_(paired)_contig_8847				334947	2356	DNA-directed RNA polymerase activity	molecular_function	GO:0003899	IPR006886	Sin-like protein conserved region	HMMPfam	PF04801	Sin_N	1	57,	377,	3.7e-05									335059	KOG2354	RNA Polymerase C (III) 37 kDa subunit
SMT3/SUMO-activating complex, AOS1/RAD31 component	\N	Posttranslational modification, protein turnover, chaperones	N	0	no	7054	TRINITY_DN44026_c0_g2_i1	jgi|Gloin1|277565|CE177553_817	96.17	183	7	0	7	555	152	334	6e-125	363	Gloin1	Rhizophagus	CE177553_817				277565	4598	protein modification process	biological_process	GO:0006464	IPR000011	Ubiquitin-activating enzyme, E1	FPrintScan	PR01849	UBIQUITINACT	2	37,153,	61,180,	1.5e-11,1.5e-11	6.3.2.19	Ubiquitin--protein ligase.	ATP + ubiquitin + protein lysine = AMP + diphosphate + protein N-ubiquityllysine.	\N	\N	\N	\N	\N	277677	KOG2014	SMT3/SUMO-activating complex, AOS1/RAD31 component
Predicted alpha/beta hydrolase BEM46	General function prediction only	General function prediction only	N	1	Hel	7055	TRINITY_DN255152_c0_g1_i1	jgi|Gloin1|81292|e_gw1.23510.7.1	94.52	219	6	1	3	659	59	271	1e-150	426	Gloin1	Rhizophagus	e_gw1.23510.7.1				81292					IPR003140	Phospholipase/carboxylesterase	HMMPfam	PF02230	Abhydrolase_2	1	68,	278,	0.0007									81404	KOG4391	Predicted alpha/beta hydrolase BEM46
Histone acetyltransferase (MYST family)	Chromatin structure and dynamics	Chromatin structure and dynamics	N	0	no	7056	TRINITY_DN56170_c0_g1_i1	jgi|Gloin1|26251|gm1.26251_g	91.18	68	6	0	164	367	17	84	8e-32	117	Gloin1	Rhizophagus	gm1.26251_g				26251																						26363	KOG2747	Histone acetyltransferase (MYST family)
			N	4	Hel	7057	TRINITY_DN333236_c0_g1_i1	jgi|Gloin1|45411|gw1.9637.1.1	88.24	34	4	0	587	486	148	181	1e-11	63.9	Gloin1	Rhizophagus	gw1.9637.1.1				45411
Global transcriptional regulator, cell division control protein	Amino acid transport and metabolism	Amino acid transport and metabolism	N	0	no	7058	TRINITY_DN248633_c0_g2_i1	jgi|Gloin1|20937|gm1.20937_g	96.74	184	3	1	636	85	110	290	2e-75	236	Gloin1	Rhizophagus	gm1.20937_g				20937					IPR013719	Region of unknown function DUF1747, eukaryote	HMMPfam	PF08512	Rtt106	1	89,	248,	2.7e-28									21049	KOG1189	Global transcriptional regulator, cell division control protein
RNA-binding protein (RRM superfamily)	General function prediction only	General function prediction only	N	0	no	7059	TRINITY_DN190254_c0_g1_i1	jgi|Gloin1|29906|gm1.29906_g	100	158	0	0	90	563	1	158	4e-110	319	Gloin1	Rhizophagus	gm1.29906_g				29906	2175	nucleic acid binding	molecular_function	GO:0003676	IPR000504	RNA recognition motif, RNP-1	HMMPfam	PF00076	RRM_1	1	33,	103,	1.1e-17									30018	KOG0110	RNA-binding protein (RRM superfamily)
Protein of unknown function UPF0187			N	3	Hel	7060	TRINITY_DN204672_c0_g1_i1	jgi|Gloin1|43812|gw1.8479.1.1	93.69	222	14	0	1	666	46	267	3e-152	433	Gloin1	Rhizophagus	gw1.8479.1.1				43812					IPR007913	Protein of unknown function UPF0187	HMMPfam	PF05249	UPF0187	1	1,	325,	9.5e-35
Cyclin-like F-box			N	0	no	7061	TRINITY_DN373056_c0_g1_i1	jgi|Gloin1|121573|CE21561_654	99.35	154	1	0	1	462	201	354	2e-109	325	Gloin1	Rhizophagus	CE21561_654				121573					IPR001810	Cyclin-like F-box	HMMPfam	PF00646	F-box	1	70,	117,	0.0012
			N	1	Hel	7062	TRINITY_DN179766_c0_g1_i1	jgi|Gloin1|90687|fgenesh1_pg.10307_#_2	53.77	106	48	1	402	88	209	314	1e-48	129	Gloin1	Rhizophagus	fgenesh1_pg.10307_#_2				90687
RNA-binding protein (contains RRM and Pumilio-like repeats)	General function prediction only	General function prediction only	N	0	no	7063	TRINITY_DN18977_c0_g1_i1	jgi|Gloin1|346740|fgenesh1_kg.18590_#_8_#_ACTTGA_L001_R1_(paired)_contig_9070	98.64	220	3	0	7	666	445	664	5e-115	362	Gloin1	Rhizophagus	fgenesh1_kg.18590_#_8_#_ACTTGA_L001_R1_(paired)_contig_9070				346740	2175	nucleic acid binding	molecular_function	GO:0003676	IPR000504	RNA recognition motif, RNP-1	HMMPfam	PF00076	RRM_1	2	436,531,	487,596,	4.7e-13,1.4e-19									346852	KOG4574	RNA-binding protein (contains RRM and Pumilio-like repeats)
Sterile alpha motif homology			N	0	no	7064	TRINITY_DN108561_c0_g1_i4	jgi|Gloin1|7455|gm1.7455_g	56.49	131	36	1	193	585	136	245	2e-51	144	Gloin1	Rhizophagus	gm1.7455_g				7455					IPR010993	Sterile alpha motif homology	superfamily	SSF47769	SAM/Pointed domain	1	22,	91,	5.1e-05
Predicted membrane protein, contains two CBS domains	Function unknown	Function unknown	N	4	Hel	7065	TRINITY_DN133328_c0_g1_i1	jgi|Gloin1|348470|fgenesh1_kg.22454_#_3_#_ACTTGA_L001_R1_(paired)_contig_4767	94.59	222	9	1	2	658	199	420	1e-146	422	Gloin1	Rhizophagus	fgenesh1_kg.22454_#_3_#_ACTTGA_L001_R1_(paired)_contig_4767				348470					IPR000644	Cystathionine beta-synthase, core	HMMPfam	PF00571	CBS	1	215,	330,	2.9e-15									348582	KOG2118	Predicted membrane protein, contains two CBS domains
			N	0	no	7066	TRINITY_DN310982_c0_g1_i1	jgi|Gloin1|347860|fgenesh1_kg.21113_#_1_#_remain_c412	97.14	140	4	0	253	672	1	140	1e-92	280	Gloin1	Rhizophagus	fgenesh1_kg.21113_#_1_#_remain_c412				347860
NADH dehydrogenase (ubiquinone).	Oxidative phosphorylation	Energy Metabolism	N	2	Hel	7067	TRINITY_DN260545_c0_g1_i1	jgi|Gloin1|321616|MIX3397_620_69	94.58	166	5	1	148	633	1	166	3e-112	325	Gloin1	Rhizophagus	MIX3397_620_69				321616	5816	NADH dehydrogenase (ubiquinone) activity	molecular_function	GO:0008137										1.6.5.3	NADH dehydrogenase (ubiquinone).	NADH + ubiquinone = NAD(+) + ubiquinol.	FAD; Iron-sulfur.	\N	Oxidative phosphorylation	Energy Metabolism	METABOLIC
Tyrosine kinase specific for activated (GTP-bound) p21cdc42Hs	Signal transduction mechanisms	Signal transduction mechanisms	N	0	no	7068	TRINITY_DN254257_c0_g1_i1	jgi|Gloin1|68413|e_gw1.4858.7.1	98.94	189	2	0	3	569	66	254	5e-137	391	Gloin1	Rhizophagus	e_gw1.4858.7.1				68413	3043	protein kinase activity	molecular_function	GO:0004672	IPR000719	Protein kinase, core	BlastProDom	PD000001	Q6YUS6_EEEEE_Q6YUS6;	1	1,	177,	2e-15									68525	KOG0192	Tyrosine kinase specific for activated (GTP-bound) p21cdc42Hs
Acyl-CoA N-acyltransferase			N	0	no	7069	TRINITY_DN248685_c0_g1_i1	jgi|Gloin1|339060|fgenesh1_kg.6373_#_3_#_step3_c3451	95.21	188	9	0	1	564	108	295	4e-127	368	Gloin1	Rhizophagus	fgenesh1_kg.6373_#_3_#_step3_c3451				339060					IPR016181	Acyl-CoA N-acyltransferase	superfamily	SSF55729	Acyl-CoA N-acyltransferases (Nat)	1	75,	136,	0.00059
Oligosaccharyltransferase, delta subunit (ribophorin II)	Posttranslational modification, protein turnover, chaperones	Posttranslational modification, protein turnover, chaperones	Y	3	Hel	7070	TRINITY_DN323898_c0_g1_i1	jgi|Gloin1|183798|CE83786_1180	99.47	189	1	0	3	569	102	290	3e-131	378	Gloin1	Rhizophagus	CE83786_1180				183798	2956	dolichyl-diphosphooligosaccharide-protein glycotransferase activity	molecular_function	GO:0004579	IPR008814	Ribophorin II	HMMPfam	PF05817	Ribophorin_II	1	36,	285,	6.3e-31									183910	KOG2447	Oligosaccharyltransferase, delta subunit (ribophorin II)
CAATT-binding transcription factor/60S ribosomal subunit biogenesis protein	Translation, ribosomal structure and biogenesis	Translation, ribosomal structure and biogenesis	N	0	no	7071	TRINITY_DN198632_c0_g1_i1	jgi|Gloin1|180205|CE80193_1073	95.98	224	9	0	3	674	490	713	2e-126	382	Gloin1	Rhizophagus	CE80193_1073				180205	3708	binding	molecular_function	GO:0005488	IPR005612	CBF	HMMPfam	PF03914	CBF	1	404,	578,	1.3e-63									180317	KOG2038	CAATT-binding transcription factor/60S ribosomal subunit biogenesis protein
Cyclin-like F-box			N	0	no	7072	TRINITY_DN245008_c0_g1_i1	jgi|Gloin1|28393|gm1.28393_g	97.74	177	4	0	679	149	66	242	7e-128	371	Gloin1	Rhizophagus	gm1.28393_g				28393					IPR001810	Cyclin-like F-box	HMMPfam	PF00646	F-box	1	34,	86,	0.16
Putative transcriptional regulator DJ-1	General function prediction only	General function prediction only	N	0	no	7073	TRINITY_DN11558_c0_g2_i1	jgi|Gloin1|343524|fgenesh1_kg.12814_#_4_#_ACTTGA_L001_R1_(paired)_contig_428	96.83	189	6	0	10	576	4	192	3e-130	372	Gloin1	Rhizophagus	fgenesh1_kg.12814_#_4_#_ACTTGA_L001_R1_(paired)_contig_428				343524					IPR002818	ThiJ/PfpI	HMMPfam	PF01965	DJ-1_PfpI	1	37,	176,	1e-37									343636	KOG2764	Putative transcriptional regulator DJ-1
NIPSNAP1 protein	Function unknown	Function unknown	N	0	no	7074	TRINITY_DN124102_c0_g1_i1	jgi|Gloin1|196270|CE96258_420	97.69	216	5	0	1	648	78	293	2e-161	455	Gloin1	Rhizophagus	CE96258_420				196270					IPR012577	NIPSNAP	HMMPfam	PF07978	NIPSNAP	1	194,	291,	1.1e-32									196382	KOG2883	NIPSNAP1 protein
			N	0	no	7075	TRINITY_DN314194_c0_g1_i1	jgi|Gloin1|336343|fgenesh1_kg.3142_#_13_#_ACTTGA_L001_R1_(paired)_contig_5692	97.57	206	5	0	680	63	7	212	1e-131	376	Gloin1	Rhizophagus	fgenesh1_kg.3142_#_13_#_ACTTGA_L001_R1_(paired)_contig_5692				336343
			N	0	no	7076	TRINITY_DN268876_c0_g1_i1	jgi|Gloin1|235027|CE135015_175	90.91	88	4	2	433	687	1	87	1e-23	95.9	Gloin1	Rhizophagus	CE135015_175				235027
Ca2+/H+ antiporter VCX1 and related proteins	Inorganic ion transport and metabolism	Inorganic ion transport and metabolism	N	4	Hel	7077	TRINITY_DN103578_c1_g3_i1	jgi|Gloin1|87534|fgenesh1_pg.5807_#_5	94.78	115	6	0	688	344	40	154	3e-64	203	Gloin1	Rhizophagus	fgenesh1_pg.5807_#_5				87534	9321	integral to membrane	cellular_component	GO:0016021	IPR004837	Sodium/calcium exchanger membrane region	HMMPfam	PF01699	Na_Ca_ex	1	1,	128,	1.1e-11									87646	KOG1397	Ca2+/H+ antiporter VCX1 and related proteins
Uncharacterized conserved protein	Function unknown	Function unknown	N	0	no	7078	TRINITY_DN323097_c0_g1_i1	jgi|Gloin1|335957|fgenesh1_kg.2742_#_15_#_ACTTGA_L001_R1_(paired)_contig_3129	99.36	156	1	0	3	470	211	366	4e-106	318	Gloin1	Rhizophagus	fgenesh1_kg.2742_#_15_#_ACTTGA_L001_R1_(paired)_contig_3129				335957					IPR011046	WD40 repeat-like	superfamily	SSF50978	WD40 repeat-like	1	51,	368,	1.4e-24									336069	KOG3881	Uncharacterized conserved protein
			N	0	no	7079	TRINITY_DN198797_c0_g1_i1	jgi|Gloin1|341229|fgenesh1_kg.9363_#_1_#_ACTTGA_L001_R1_(paired)_contig_9042	56.99	193	61	5	53	628	140	311	2e-46	162	Gloin1	Rhizophagus	fgenesh1_kg.9363_#_1_#_ACTTGA_L001_R1_(paired)_contig_9042				341229
Uncharacterized conserved protein	Function unknown	Function unknown	N	9	Hel	7080	TRINITY_DN317057_c0_g1_i1	jgi|Gloin1|212868|CE112856_421	94.52	219	12	0	658	2	178	396	6e-124	365	Gloin1	Rhizophagus	CE112856_421				212868					IPR008521	Protein of unknown function DUF803	HMMPfam	PF05653	DUF803	1	20,	338,	1.3e-07									212980	KOG2922	Uncharacterized conserved protein
Amino acid transporter protein	Amino acid transport and metabolism	Amino acid transport and metabolism	N	11	Hel	7081	TRINITY_DN141123_c0_g1_i1	jgi|Gloin1|158240|CE58228_856	88.79	232	5	1	696	1	250	460	2e-139	405	Gloin1	Rhizophagus	CE58228_856				158240					IPR013057	Amino acid transporter, transmembrane	HMMPfam	PF01490	Aa_trans	1	51,	455,	1.1e-69									158352	KOG1305	Amino acid transporter protein
			N	0	no	7082	TRINITY_DN258635_c0_g1_i1	jgi|Gloin1|34241|gm1.34241_g	40.69	204	106	5	5	610	317	507	2e-36	138	Gloin1	Rhizophagus	gm1.34241_g				34241
Helicases	Replication, recombination and repair	Replication, recombination and repair	N	0	no	7083	TRINITY_DN343272_c0_g1_i1	jgi|Gloin1|341561|fgenesh1_kg.9807_#_1_#_ACTTGA_L001_R1_(paired)_contig_3080	86.32	212	29	0	697	62	881	1092	1e-128	395	Gloin1	Rhizophagus	fgenesh1_kg.9807_#_1_#_ACTTGA_L001_R1_(paired)_contig_3080				341561	2196	transcription factor activity	molecular_function	GO:0003700	IPR000967	Zinc finger, NF-X1-type	HMMPfam	PF01422	zf-NF-X1	2	963,991,	983,1008,	0.0012,1.4									341673	KOG1807	Helicases
Mitochondrial solute carrier protein	Energy production and conversion	Energy production and conversion	N	0	no	7084	TRINITY_DN226783_c0_g1_i1	jgi|Gloin1|334471|fgenesh1_kg.798_#_7_#_step3_c724	99.05	211	2	0	2	634	137	347	2e-149	427	Gloin1	Rhizophagus	fgenesh1_kg.798_#_7_#_step3_c724				334471	3708	binding	molecular_function	GO:0005488	IPR002067	Mitochondrial carrier protein	FPrintScan	PR00926	MITOCARRIER	6	30,43,101,156,200,250,	43,57,121,174,218,272,	1.1e-18,1.1e-18,1.1e-18,1.1e-18,1.1e-18,1.1e-18									334583	KOG0752	Mitochondrial solute carrier protein
			N	0	no	7085	TRINITY_DN20951_c0_g1_i1	jgi|Gloin1|8984|gm1.8984_g	98.54	206	2	1	89	703	1	206	2e-146	420	Gloin1	Rhizophagus	gm1.8984_g				8984
Adaptor protein Enigma and related PDZ-LIM proteins	Signal transduction mechanisms	Signal transduction mechanisms	N	0	no	7086	TRINITY_DN62014_c0_g1_i1	jgi|Gloin1|333767|fgenesh1_kg.37_#_2_#_ACTTGA_L001_R1_(paired)_contig_550	98.72	234	3	0	2	703	763	996	7e-150	449	Gloin1	Rhizophagus	fgenesh1_kg.37_#_2_#_ACTTGA_L001_R1_(paired)_contig_550				333767	3827	intracellular	cellular_component	GO:0005622	IPR001781	Zinc finger, LIM-type	BlastProDom	PD000094	Q7SH40_NEUCR_Q7SH40;	3	22,84,387,	79,136,440,	2e-16,9e-24,1e-06									333879	KOG1703	Adaptor protein Enigma and related PDZ-LIM proteins
Trehalose-6-phosphate synthase component TPS1 and related subunits	Carbohydrate transport and metabolism	Carbohydrate transport and metabolism	N	0	no	7087	TRINITY_DN130374_c0_g1_i1	jgi|Gloin1|28595|gm1.28595_g	99.57	233	1	0	5	703	226	458	2e-169	485	Gloin1	Rhizophagus	gm1.28595_g				28595	2290	catalytic activity	molecular_function	GO:0003824	IPR001830	Glycosyl transferase, family 20	HMMPfam	PF00982	Glyco_transf_20	1	22,	503,	7e-217									28707	KOG1050	Trehalose-6-phosphate synthase component TPS1 and related subunits
Membrane coat complex Retromer, subunit VPS5/SNX1, Sorting nexins, and related PX domain-containing proteins	Intracellular trafficking, secretion, and vesicular transport	Intracellular trafficking, secretion, and vesicular transport	N	0	no	7088	TRINITY_DN72818_c0_g1_i1	jgi|Gloin1|343256|fgenesh1_kg.12374_#_4_#_remain_c1771	85.57	201	5	1	15	617	301	477	2e-111	337	Gloin1	Rhizophagus	fgenesh1_kg.12374_#_4_#_remain_c1771				343256	3727	protein binding	molecular_function	GO:0005515	IPR001683	Phox-like	HMMPfam	PF00787	PX	1	65,	178,	2.5e-27									343368	KOG2273	Membrane coat complex Retromer, subunit VPS5/SNX1, Sorting nexins, and related PX domain-containing proteins
Lanthionine synthetase C-like protein 1	Defense mechanisms	Defense mechanisms	N	0	no	7089	TRINITY_DN228292_c0_g1_i1	jgi|Gloin1|91720|fgenesh1_pg.11955_#_5	98.99	198	2	0	706	113	229	426	2e-140	407	Gloin1	Rhizophagus	fgenesh1_pg.11955_#_5				91720	2290	catalytic activity	molecular_function	GO:0003824	IPR007822	Lanthionine synthetase C-like	HMMPfam	PF05147	LANC_like	1	43,	410,	3.5e-30									91832	KOG2787	Lanthionine synthetase C-like protein 1
Ca2+-binding transmembrane protein LETM1/MRS7	Function unknown	Function unknown	N	1	Hel	7090	TRINITY_DN56180_c0_g2_i1	jgi|Gloin1|321099|MIX2880_1111_36	99.15	235	2	0	706	2	377	611	4e-116	353	Gloin1	Rhizophagus	MIX2880_1111_36				321099	3724	calcium ion binding	molecular_function	GO:0005509	IPR011685	LETM1-like	HMMPfam	PF07766	LETM1	1	137,	404,	3.1e-156									321211	KOG1043	Ca2+-binding transmembrane protein LETM1/MRS7
Uncharacterized conserved protein	Function unknown	Function unknown	N	1	Hel	7091	TRINITY_DN261483_c0_g1_i1	jgi|Gloin1|135915|CE35903_1271	99.24	132	1	0	710	315	309	440	4e-69	224	Gloin1	Rhizophagus	CE35903_1271				135915					IPR003734	Protein of unknown function DUF155	HMMPfam	PF02582	DUF155	1	104,	392,	2.8e-67									136027	KOG2861	Uncharacterized conserved protein
Chitinase	Carbohydrate transport and metabolism	Carbohydrate transport and metabolism	N	0	no	7092	TRINITY_DN141729_c0_g1_i1	jgi|Gloin1|345500|fgenesh1_kg.16317_#_3_#_ACTTGA_L001_R1_(paired)_contig_7332	99.5	200	1	0	2	601	434	633	2e-132	395	Gloin1	Rhizophagus	fgenesh1_kg.16317_#_3_#_ACTTGA_L001_R1_(paired)_contig_7332				345500																						345612	KOG2806	Chitinase
Predicted membrane protein	Function unknown	Function unknown	N	10	Hel	7093	TRINITY_DN314905_c0_g1_i1	jgi|Gloin1|331486|MIX13267_450_67	94.44	198	10	1	1	591	148	345	1e-124	363	Gloin1	Rhizophagus	MIX13267_450_67				331486	9320	membrane	cellular_component	GO:0016020	IPR000620	Protein of unknown function DUF6, transmembrane	HMMPfam	PF00892	DUF6	1	21,	183,	5.2e-08									331598	KOG2765	Predicted membrane protein
Kinesin (SMY1 subfamily)	\N	Cytoskeleton	N	0	no	7094	TRINITY_DN65943_c0_g2_i1	jgi|Gloin1|335581|fgenesh1_kg.2224_#_15_#_ACTTGA_L001_R1_(paired)_contig_460	97.37	190	5	0	141	710	1	190	2e-116	360	Gloin1	Rhizophagus	fgenesh1_kg.2224_#_15_#_ACTTGA_L001_R1_(paired)_contig_460				335581	2244	microtubule motor activity	molecular_function	GO:0003777	IPR001752	Kinesin, motor region	FPrintScan	PR00380	KINESINHEAVY	4	81,200,231,281,	102,217,249,302,	2.5e-44,2.5e-44,2.5e-44,2.5e-44	3.6.4.4	Plus-end-directed kinesin ATPase.	ATP + H(2)O = ADP + phosphate.	\N	\N	\N	\N	\N	335693	KOG0240	Kinesin (SMY1 subfamily)
Thioredoxin/protein disulfide isomerase	\N	Posttranslational modification, protein turnover, chaperones	Y	1	Hel	7095	TRINITY_DN392829_c0_g1_i1	jgi|Gloin1|345313|fgenesh1_kg.15986_#_2_#_ACTTGA_L001_R1_(paired)_contig_1825	96.76	216	6	1	3	650	358	572	2e-134	397	Gloin1	Rhizophagus	fgenesh1_kg.15986_#_2_#_ACTTGA_L001_R1_(paired)_contig_1825				345313	19912	cell redox homeostasis	biological_process	GO:0045454	IPR006662	Thioredoxin-related	FPrintScan	PR00421	THIOREDOXIN	3	40,191,231,	48,200,242,	0.0012,0.0012,0.0012	5.3.4.1	Protein disulfide isomerase.	Rearrangement of both intrachain and interchain disulfide bonds in proteins to form the native structures.	\N	\N	\N	\N	\N	345425	KOG0191	Thioredoxin/protein disulfide isomerase
Predicted membrane protein	Function unknown	Function unknown	N	2	Hel	7096	TRINITY_DN144011_c0_g1_i1	jgi|Gloin1|67821|e_gw1.4208.3.1	98.11	106	1	1	673	356	1	105	7e-66	206	Gloin1	Rhizophagus	e_gw1.4208.3.1				67821																						67933	KOG3918	Predicted membrane protein
Predicted flavoprotein	General function prediction only	General function prediction only	N	0	no	7097	TRINITY_DN51050_c0_g2_i1	jgi|Gloin1|336252|fgenesh1_kg.3050_#_10_#_step3_c532	85.97	221	6	1	695	33	1	196	8e-120	346	Gloin1	Rhizophagus	fgenesh1_kg.3050_#_10_#_step3_c532				336252					IPR005025	NADPH-dependent FMN reductase	HMMPfam	PF03358	FMN_red	1	4,	186,	2.7e-28									336364	KOG4530	Predicted flavoprotein
			N	0	no	7098	TRINITY_DN75374_c1_g1_i1	jgi|Gloin1|85153|fgenesh1_pg.2825_#_1	98.9	181	2	0	713	171	49	229	1e-131	378	Gloin1	Rhizophagus	fgenesh1_pg.2825_#_1				85153
Spliceosome subunit	RNA processing and modification	RNA processing and modification	N	0	no	7099	TRINITY_DN99013_c0_g4_i1	jgi|Gloin1|67848|e_gw1.4221.3.1	99.4	166	1	0	11	508	1	166	4e-96	287	Gloin1	Rhizophagus	e_gw1.4221.3.1				67848	162	nucleotide binding	molecular_function	GO:0000166	IPR004882	LUC7 related	HMMPfam	PF03194	LUC7	1	1,	224,	7.9e-42									67960	KOG0796	Spliceosome subunit
			N	0	no	7100	TRINITY_DN132071_c0_g1_i1	jgi|Gloin1|339463|fgenesh1_kg.6906_#_1_#_remain_c7637	98.63	73	1	0	475	257	4	76	5e-15	71.6	Gloin1	Rhizophagus	fgenesh1_kg.6906_#_1_#_remain_c7637				339463
Predicted transporter (major facilitator superfamily)	Pentose and glucuronate interconversions	General function prediction only	N	12	Hel	7101	TRINITY_DN301058_c0_g1_i1	jgi|Gloin1|341609|fgenesh1_kg.9843_#_1_#_ACTTGA_L001_R1_(paired)_contig_3504	50.65	231	102	1	4	660	256	486	6e-74	239	Gloin1	Rhizophagus	fgenesh1_kg.9843_#_1_#_ACTTGA_L001_R1_(paired)_contig_3504				341609	3642	sugar:hydrogen symporter activity	molecular_function	GO:0005351	IPR003663	Sugar transporter	FPrintScan	PR00171	SUGRTRNSPORT	5	17,102,268,373,396,	27,121,278,394,408,	1.7e-31,1.7e-31,1.7e-31,1.7e-31,1.7e-31	5.3.1.4	L-arabinose isomerase.	L-arabinose = L-ribulose.	\N	\N	Pentose and glucuronate interconversions	Carbohydrate Metabolism	METABOLIC	341721	KOG0254	Predicted transporter (major facilitator superfamily)
			N	0	no	7102	TRINITY_DN260965_c0_g1_i1	jgi|Gloin1|349192|fgenesh1_kg.24099_#_1_#_remain_c9109	96.43	56	2	0	473	640	25	80	3e-31	115	Gloin1	Rhizophagus	fgenesh1_kg.24099_#_1_#_remain_c9109				349192
5'-AMP-activated protein kinase, gamma subunit	Energy production and conversion	Energy production and conversion	N	0	no	7103	TRINITY_DN394782_c0_g1_i1	jgi|Gloin1|338766|fgenesh1_kg.5977_#_3_#_ACTTGA_L001_R1_(paired)_contig_7092	97.48	238	6	0	3	716	57	294	2e-170	481	Gloin1	Rhizophagus	fgenesh1_kg.5977_#_3_#_ACTTGA_L001_R1_(paired)_contig_7092				338766					IPR000644	Cystathionine beta-synthase, core	HMMPfam	PF00571	CBS	2	37,208,	187,341,	1.3e-19,7.9e-13									338878	KOG1764	5'-AMP-activated protein kinase, gamma subunit
Cdc2-related protein kinase	Cell cycle control, cell division, chromosome partitioning	Cell cycle control, cell division, chromosome partitioning	N	0	no	7104	TRINITY_DN393503_c0_g1_i1	jgi|Gloin1|349508|fgenesh1_kg.25040_#_3_#_step3_c1150	93.87	212	10	2	718	83	330	538	3e-120	360	Gloin1	Rhizophagus	fgenesh1_kg.25040_#_3_#_step3_c1150				349508	3043	protein kinase activity	molecular_function	GO:0004672	IPR000719	Protein kinase, core	BlastProDom	PD000001	Q6C842_EEEEE_Q6C842;	1	108,	307,	6e-63									349620	KOG0600	Cdc2-related protein kinase
Transcription elongation factor SPT6	RNA processing and modification	RNA processing and modification	N	0	no	7105	TRINITY_DN380392_c0_g1_i1	jgi|Gloin1|348833|fgenesh1_kg.23197_#_2_#_ACTTGA_L001_R1_(paired)_contig_6063	98.59	213	3	0	1	639	1070	1282	1e-137	424	Gloin1	Rhizophagus	fgenesh1_kg.23197_#_2_#_ACTTGA_L001_R1_(paired)_contig_6063				348833	3727	protein binding	molecular_function	GO:0005515	IPR000980	SH2 motif	HMMPfam	PF00017	SH2	1	1094,	1176,	0.0012									348945	KOG1856	Transcription elongation factor SPT6
PolyC-binding proteins alphaCP-1 and related KH domain proteins	RNA processing and modification	RNA processing and modification	N	0	no	7106	TRINITY_DN51359_c0_g2_i1	jgi|Gloin1|343149|fgenesh1_kg.12158_#_1_#_ACTTGA_L001_R1_(paired)_contig_8811	90	160	6	2	720	241	232	381	8e-84	261	Gloin1	Rhizophagus	fgenesh1_kg.12158_#_1_#_ACTTGA_L001_R1_(paired)_contig_8811				343149	5830	metabolic process	biological_process	GO:0008152	IPR004088	K Homology, type 1	HMMPfam	PF00013	KH_1	3	101,184,319,	163,247,368,	5.5e-14,2.2e-16,0.00019									343261	KOG2190	PolyC-binding proteins alphaCP-1 and related KH domain proteins
Nucleosome remodeling factor, subunit CAF1/NURF55/MSI1	Chromatin structure and dynamics	Chromatin structure and dynamics	N	0	no	7107	TRINITY_DN129963_c0_g1_i1	jgi|Gloin1|336238|fgenesh1_kg.3046_#_10_#_remain_c23612	96.6	147	2	1	213	653	1	144	1e-98	290	Gloin1	Rhizophagus	fgenesh1_kg.3046_#_10_#_remain_c23612				336238					IPR001680	WD40 repeat	BlastProDom	PD000018	Q93WU5_GOSHI_Q93WU5;	1	40,	74,	0.001									336350	KOG0264	Nucleosome remodeling factor, subunit CAF1/NURF55/MSI1
Transcription factor NF-X1, contains NFX-type Zn2+-binding and R3H domains	Tryptophan metabolism	Transcription	N	0	no	7108	TRINITY_DN142623_c0_g1_i1	jgi|Gloin1|24303|gm1.24303_g	97.14	210	6	0	725	96	1029	1238	2e-115	363	Gloin1	Rhizophagus	gm1.24303_g				24303	2196	transcription factor activity	molecular_function	GO:0003700	IPR000967	Zinc finger, NF-X1-type	HMMPfam	PF01422	zf-NF-X1	7	413,470,541,605,708,821,854,	431,489,572,623,727,845,876,	0.00046,1e-04,0.81,0.028,0.00018,3.1e-05,1.1	6.3.2.-	Acid--D-amino-acid ligases (peptide synthases).	\N	\N	\N	Tryptophan metabolism	Amino Acid Metabolism	METABOLIC	24415	KOG1952	Transcription factor NF-X1, contains NFX-type Zn2+-binding and R3H domains
Fasciclin and related adhesion glycoproteins	Cell wall/membrane/envelope biogenesis	Cell wall/membrane/envelope biogenesis	Y	1	Hel	7109	TRINITY_DN309216_c0_g1_i1	jgi|Gloin1|336907|fgenesh1_kg.3883_#_6_#_ACTTGA_L001_R1_(paired)_contig_6510	97.35	189	5	0	1	567	4	192	2e-130	373	Gloin1	Rhizophagus	fgenesh1_kg.3883_#_6_#_ACTTGA_L001_R1_(paired)_contig_6510				336907					IPR000782	Beta-Ig-H3/fasciclin	HMMPfam	PF02469	Fasciclin	1	66,	191,	2.7e-19									337019	KOG1437	Fasciclin and related adhesion glycoproteins
Protein of unknown function DUF1183			N	3	Hel	7110	TRINITY_DN322317_c0_g1_i1	jgi|Gloin1|335476|fgenesh1_kg.2135_#_3_#_ACTTGA_L001_R1_(paired)_contig_9325	91.04	134	9	1	6	407	139	269	5e-33	127	Gloin1	Rhizophagus	fgenesh1_kg.2135_#_3_#_ACTTGA_L001_R1_(paired)_contig_9325				335476					IPR009567	Protein of unknown function DUF1183	HMMPfam	PF06682	DUF1183	1	2,	327,	3.4e-30
COP9 signalosome, subunit CSN8	Posttranslational modification, protein turnover, chaperones	Posttranslational modification, protein turnover, chaperones	N	0	no	7111	TRINITY_DN26306_c0_g1_i1	jgi|Gloin1|348849|fgenesh1_kg.23238_#_2_#_ACTTGA_L001_R1_(paired)_contig_4295	99.49	197	1	0	687	97	1	197	9e-141	399	Gloin1	Rhizophagus	fgenesh1_kg.23238_#_2_#_ACTTGA_L001_R1_(paired)_contig_4295				348849																						348961	KOG4414	COP9 signalosome, subunit CSN8
Predicted E3 ubiquitin ligase	Tryptophan metabolism	Posttranslational modification, protein turnover, chaperones	N	0	no	7112	TRINITY_DN277190_c0_g1_i1	jgi|Gloin1|344725|fgenesh1_kg.14966_#_7_#_ACTTGA_L001_R1_(paired)_contig_6033	97.41	193	5	0	580	2	1	193	7e-125	365	Gloin1	Rhizophagus	fgenesh1_kg.14966_#_7_#_ACTTGA_L001_R1_(paired)_contig_6033				344725	3727	protein binding	molecular_function	GO:0005515	IPR002867	Zinc finger, C6HC-type	HMMPfam	PF01485	IBR	2	171,272,	234,339,	1.2e-13,0.014	6.3.2.-	Acid--D-amino-acid ligases (peptide synthases).	\N	\N	\N	Tryptophan metabolism	Amino Acid Metabolism	METABOLIC	344837	KOG1814	Predicted E3 ubiquitin ligase
Glutamine phosphoribosylpyrophosphate amidotransferase	Purine metabolism	Nucleotide transport and metabolism	N	0	no	7113	TRINITY_DN21717_c0_g1_i1	jgi|Gloin1|344873|fgenesh1_kg.15180_#_1_#_step3_c2116	94.29	175	10	0	728	204	330	504	4e-115	345	Gloin1	Rhizophagus	fgenesh1_kg.15180_#_1_#_step3_c2116				344873	5830	metabolic process	biological_process	GO:0008152	IPR000836	Phosphoribosyltransferase	HMMPfam	PF00156	Pribosyltran	1	254,	402,	1.1e-08	2.4.2.14	Amidophosphoribosyltransferase.	5-phospho-beta-D-ribosylamine + diphosphate + L-glutamate = L-glutamine + 5-phospho-alpha-D-ribose 1-diphosphate + H(2)O.	\N	\N	Purine metabolism	Nucleotide Metabolism	METABOLIC	344985	KOG0572	Glutamine phosphoribosylpyrophosphate amidotransferase
HMG-box transcription factor	Transcription	Transcription	N	0	no	7114	TRINITY_DN395358_c0_g1_i1	jgi|Gloin1|204670|CE104658_1429	93.53	139	8	1	731	318	309	447	2e-69	226	Gloin1	Rhizophagus	CE104658_1429				204670	2176	DNA binding	molecular_function	GO:0003677	IPR000910	High mobility group box, HMG1/HMG2	HMMPfam	PF00505	HMG_box	1	106,	174,	1.4e-18									204782	KOG0527	HMG-box transcription factor
Protein kinase, core	protein kinase activity	molecular_function	N	0	no	7115	TRINITY_DN261830_c0_g1_i1	jgi|Gloin1|292164|CE192152_213	95.68	139	6	0	211	627	1	139	2e-95	283	Gloin1	Rhizophagus	CE192152_213				292164	3043	protein kinase activity	molecular_function	GO:0004672	IPR000719	Protein kinase, core	BlastProDom	PD000001	Q86LZ8_SCHMA_Q86LZ8;	1	35,	122,	0.0007
E3 ubiquitin ligase involved in syntaxin degradation	Posttranslational modification, protein turnover, chaperones	Posttranslational modification, protein turnover, chaperones	N	0	no	7116	TRINITY_DN65023_c0_g1_i2	jgi|Gloin1|335735|fgenesh1_kg.2439_#_2_#_remain_c456	97.92	240	2	1	730	11	449	685	4e-149	444	Gloin1	Rhizophagus	fgenesh1_kg.2439_#_2_#_remain_c456				335735	3727	protein binding	molecular_function	GO:0005515	IPR001841	Zinc finger, RING-type	ProfileScan	PS50089	ZF_RING_2	1	832,	870,	9.244									335847	KOG0978	E3 ubiquitin ligase involved in syntaxin degradation
HMG-box transcription factor	Transcription	Transcription	N	0	no	7117	TRINITY_DN35346_c0_g1_i1	jgi|Gloin1|97060|fgenesh1_pg.21404_#_1	42.17	83	48	0	490	242	11	93	2e-13	70.5	Gloin1	Rhizophagus	fgenesh1_pg.21404_#_1				97060	8445	hydrogen ion transmembrane transporter activity	molecular_function	GO:0015078	IPR000910	High mobility group box, HMG1/HMG2	HMMPfam	PF00505	HMG_box	1	19,	90,	3.1e-07									97172	KOG0527	HMG-box transcription factor
[truncated: 4,844 more rows]
[truncated: 51 more columns]

## Sheet: Dataset_S3a1
	Data Used for Fig. 7 & Data Set 4								Data Used for Fig. 6 & Data set 4
[truncated: 402 more rows]
[truncated: 52 more columns]

## Sheet: Dataset_S3b
Data Used for Fig. 7 & Data Set 4								Data Used for Fig. 6 & Data set 4
[truncated: 3,612 more rows]
[truncated: 141 more columns]

## Sheet: Dataset_S3c
Data Used for Fig. 7 & Data Set 4								Data Used for Fig. 6 & Data set 4
[truncated: 1,528 more rows]
[truncated: 49 more columns]

[truncated: 2 more sheets: Dataset_S3d, Dataset_S4]
